# Supplementary material for: Review of the genus Locastra Walker, 1859 from China, with descriptions of four new species (Lepidoptera, Pyralidae, Epipaschiinae)
Source: Zookeys. 2017 Dec 21;(724):101–18. doi: 10.3897/zookeys.724.13262 (PMC5769727; doi:10.3897/zookeys.724.13262)
Supplement: XML Treatment for Locastra [file zookeys.724.13262-treatment1.xml]

<!DOCTYPE tp:taxon-treatment
  PUBLIC "-//TaxonX//DTD Taxonomic Treatment Publishing DTD v0 20100105//EN" "tax-treatment-NSO.dtd">
<tp:taxon-treatment xmlns:tp="http://www.plazi.org/taxpub"><tp:treatment-meta><kwd-group><label>Taxon classification</label><kwd><named-content xmlns:xlink="http://www.w3.org/1999/xlink" content-type="kingdom">Animalia</named-content></kwd><kwd><named-content xmlns:xlink="http://www.w3.org/1999/xlink" content-type="order">Lepidoptera</named-content></kwd><kwd><named-content xmlns:xlink="http://www.w3.org/1999/xlink" content-type="family">Pyralidae</named-content></kwd></kwd-group><mixed-citation publication-type="journal"><person-group><name><surname>Rong</surname><given-names>Hua</given-names></name><name><surname>Li</surname><given-names>Houhun</given-names></name></person-group><article-title>Review of the genus <italic><tp:taxon-name><tp:taxon-name-part taxon-name-part-type="genus" reg="Locastra">Locastra</tp:taxon-name-part></tp:taxon-name></italic> Walker, 1859 from China, with descriptions of four new species (<tp:taxon-name><tp:taxon-name-part taxon-name-part-type="order">Lepidoptera</tp:taxon-name-part></tp:taxon-name>, <tp:taxon-name><tp:taxon-name-part taxon-name-part-type="family">Pyralidae</tp:taxon-name-part></tp:taxon-name>, <tp:taxon-name><tp:taxon-name-part taxon-name-part-type="subfamily">Epipaschiinae</tp:taxon-name-part></tp:taxon-name>)</article-title><source>Zookeys</source><day>21</day><month>12</month><year>2017</year><volume>2017</volume><issue>724</issue><fpage>101</fpage><lpage>118</lpage><pub-id pub-id-type="doi">10.3897/zookeys.724.13262</pub-id></mixed-citation></tp:treatment-meta><tp:nomenclature><tp:taxon-name>
            <tp:taxon-name-part taxon-name-part-type="genus" reg="Locastra">Locastra</tp:taxon-name-part>
          </tp:taxon-name><tp:taxon-authority>Walker, 1859</tp:taxon-authority><tp:nomenclature-citation-list><tp:nomenclature-citation><tp:taxon-name>
                <tp:taxon-name-part taxon-name-part-type="genus" reg="Locastra">Locastra</tp:taxon-name-part>
              </tp:taxon-name><comment>Walker, 1859. Type species: <tp:taxon-name><tp:taxon-name-part taxon-name-part-type="genus" reg="Locastra">Locastra</tp:taxon-name-part> <tp:taxon-name-part taxon-name-part-type="species" reg="maimonalis">maimonalis</tp:taxon-name-part></tp:taxon-name> Walker, 1859.</comment></tp:nomenclature-citation><tp:nomenclature-citation><tp:taxon-name>
                <tp:taxon-name-part taxon-name-part-type="genus" reg="Taurica">Taurica</tp:taxon-name-part>
              </tp:taxon-name><comment>Walker, 1866. Type species: <tp:taxon-name><tp:taxon-name-part taxon-name-part-type="genus" reg="Taurica">Taurica</tp:taxon-name-part> <tp:taxon-name-part taxon-name-part-type="species" reg="muscosalis">muscosalis</tp:taxon-name-part></tp:taxon-name> Walker, 1866.</comment></tp:nomenclature-citation></tp:nomenclature-citation-list></tp:nomenclature><tp:treatment-sec sec-type="diagnosis" id="SECID0EALAC"><title>Diagnosis.</title><p>
            <italic><tp:taxon-name><tp:taxon-name-part taxon-name-part-type="genus" reg="Locastra">Locastra</tp:taxon-name-part></tp:taxon-name></italic> can be distinguished externally by the large body and sub-globose scape extension in males; in male genitalia by the basally separated juxta; and in female genitalia by the usually distally S-shaped ductus bursae with longitudinal sclerotized ridges.</p></tp:treatment-sec><tp:treatment-sec sec-type="description" id="SECID0ENLAC"><title>Generic characters.</title><p>Body large, ranging from 29.0 to 50.0 mm. Head (Figs <xref ref-type="fig" rid="F1">1–2</xref>): Labial palpus upturned in male, slightly porrect in female, second segment with hair-like scales on inner side. Maxillary palpus short, compressed in both male and female. Antenna with cilia on ventral surface in both male and female; male usually with scape extension extremely short, sub-globose, developed in a few species. Forewing (Figs <xref ref-type="fig" rid="F2">4–8</xref>) usually with distinct antemedian and postmedian lines, with glandular swelling at costal margin before postmedian line; discal spot absent; discocellular spot <!--PageBreak--><!--PageBreak-->small, represented by black tuft; tuft usually placed below middle of lower margin of cell. Wing venation (Fig. <xref ref-type="fig" rid="F1">3</xref>): Forewing with R<sub>3</sub>, R<sub>4</sub> and R<sub>5</sub> stalked, M<sub>1</sub> from below upper angle of cell, M<sub>2</sub>, M<sub>3</sub> and CuA<sub>1</sub> from lower angle of cell, glandular swelling on costa causing veins around it to curve somewhat; hindwing with Sc+R<sub>1</sub> and Rs adjacent, Rs and M<sub>1</sub> from upper angle of cell, M<sub>2</sub> and M<sub>3</sub> from lower angle of cell, CuA<sub>1</sub> from near lower angle of cell. Tibiae with long hair-like scales on outer side.</p><fig id="F1" position="float" orientation="portrait"><label>Figures 1–3.</label><caption><p>Heads and venation of <italic><tp:taxon-name><tp:taxon-name-part taxon-name-part-type="genus" reg="Locastra">Locastra</tp:taxon-name-part></tp:taxon-name></italic> spp. <bold>1–2</bold> Heads <bold>1</bold> <italic><tp:taxon-name><tp:taxon-name-part taxon-name-part-type="genus" reg="Locastra">L.</tp:taxon-name-part> <tp:taxon-name-part taxon-name-part-type="species" reg="viridis">viridis</tp:taxon-name-part></tp:taxon-name></italic> sp. n. <bold>2</bold> <italic><tp:taxon-name><tp:taxon-name-part taxon-name-part-type="genus" reg="Locastra">L.</tp:taxon-name-part> <tp:taxon-name-part taxon-name-part-type="species" reg="nigrilineata">nigrilineata</tp:taxon-name-part></tp:taxon-name></italic> sp. n. <bold>3</bold> Venation of <italic><tp:taxon-name><tp:taxon-name-part taxon-name-part-type="genus" reg="Locastra">L.</tp:taxon-name-part> <tp:taxon-name-part taxon-name-part-type="species" reg="muscosalis">muscosalis</tp:taxon-name-part></tp:taxon-name></italic>, male, slide No. RH15249. Scale bars: 2.0 mm.</p></caption><graphic xmlns:xlink="http://www.w3.org/1999/xlink" xlink:href="zookeys-724-101-g001.jpg" position="float" orientation="portrait" xlink:type="simple" id="oo_175381.jpg"/></fig><fig id="F2" position="float" orientation="portrait"><label>Figures 4–8.</label><caption><p>Adults of <italic><tp:taxon-name><tp:taxon-name-part taxon-name-part-type="genus" reg="Locastra">Locastra</tp:taxon-name-part></tp:taxon-name></italic> spp. <bold>4</bold> <italic><tp:taxon-name><tp:taxon-name-part taxon-name-part-type="genus" reg="Locastra">L.</tp:taxon-name-part> <tp:taxon-name-part taxon-name-part-type="species" reg="nigrilineata">nigrilineata</tp:taxon-name-part></tp:taxon-name></italic> sp. n. holotype, male <bold>5</bold> <italic><tp:taxon-name><tp:taxon-name-part taxon-name-part-type="genus" reg="Locastra">L.</tp:taxon-name-part> <tp:taxon-name-part taxon-name-part-type="species" reg="subtrapezia">subtrapezia</tp:taxon-name-part></tp:taxon-name></italic> sp. n. paratype, male <bold>6</bold> <italic><tp:taxon-name><tp:taxon-name-part taxon-name-part-type="genus" reg="Locastra">L.</tp:taxon-name-part> <tp:taxon-name-part taxon-name-part-type="species" reg="viridis">viridis</tp:taxon-name-part></tp:taxon-name></italic> sp. n. holotype, male <bold>7</bold> <italic><tp:taxon-name><tp:taxon-name-part taxon-name-part-type="genus" reg="Locastra">L.</tp:taxon-name-part> <tp:taxon-name-part taxon-name-part-type="species" reg="solivaga">solivaga</tp:taxon-name-part></tp:taxon-name></italic> sp. n. paratype, male <bold>8</bold> <italic><tp:taxon-name><tp:taxon-name-part taxon-name-part-type="genus" reg="Locastra">L.</tp:taxon-name-part> <tp:taxon-name-part taxon-name-part-type="species" reg="muscosalis">muscosalis</tp:taxon-name-part></tp:taxon-name></italic>, male. Scale bars: 2.0 mm.</p></caption><graphic xmlns:xlink="http://www.w3.org/1999/xlink" xlink:href="zookeys-724-101-g002.jpg" position="float" orientation="portrait" xlink:type="simple" id="oo_175382.jpg"/></fig><p>Male genitalia (Figs <xref ref-type="fig" rid="F3">9–13</xref>). Uncus sub-rectangular or trapezoidal. Gnathos distal process hooked. Valva with costa developed, ventral margin bluntly arched, with curved band from ventrobasal corner to base of juxta; costa and sacculus developed. Vinculum rather long in some species. Juxta separated basally, forming two well-sclerotized and narrowly banded lateral arms, merged medially or distally, usually concave on posterior margin; posterolateral lobes joined at apex; slender arms usually extending from lateral margin to vinculum in a right angle. Phallus with ovate sclerotized plates on ventral and dorsal surfaces before apex, with dense denticles; cornutus present or absent.</p><fig id="F3" position="float" orientation="portrait"><label>Figures 9–13.</label><caption><p>Male genitalia of <italic><tp:taxon-name><tp:taxon-name-part taxon-name-part-type="genus" reg="Locastra">Locastra</tp:taxon-name-part></tp:taxon-name></italic> spp. <bold>9</bold> <italic><tp:taxon-name><tp:taxon-name-part taxon-name-part-type="genus" reg="Locastra">L.</tp:taxon-name-part> <tp:taxon-name-part taxon-name-part-type="species" reg="nigrilineata">nigrilineata</tp:taxon-name-part></tp:taxon-name></italic> sp. n. paratype, slide No. RH15425 <bold>10</bold> <italic><tp:taxon-name><tp:taxon-name-part taxon-name-part-type="genus" reg="Locastra">L.</tp:taxon-name-part> <tp:taxon-name-part taxon-name-part-type="species" reg="subtrapezia">subtrapezia</tp:taxon-name-part></tp:taxon-name></italic> sp. n. paratype, slide No. RH16457 <bold>11</bold> <italic><tp:taxon-name><tp:taxon-name-part taxon-name-part-type="genus" reg="Locastra">L.</tp:taxon-name-part> <tp:taxon-name-part taxon-name-part-type="species" reg="viridis">viridis</tp:taxon-name-part></tp:taxon-name></italic> sp. n. paratype, slide No. RH15321 <bold>12</bold> <italic><tp:taxon-name><tp:taxon-name-part taxon-name-part-type="genus" reg="Locastra">L.</tp:taxon-name-part> <tp:taxon-name-part taxon-name-part-type="species" reg="solivaga">solivaga</tp:taxon-name-part></tp:taxon-name></italic> sp. n. paratype, slide No. RH16484 <bold>13</bold> <italic><tp:taxon-name><tp:taxon-name-part taxon-name-part-type="genus" reg="Locastra">L.</tp:taxon-name-part> <tp:taxon-name-part taxon-name-part-type="species" reg="muscosalis">muscosalis</tp:taxon-name-part></tp:taxon-name></italic>, slide No. RH15249. Scale bars: 1.0 mm.</p></caption><graphic xmlns:xlink="http://www.w3.org/1999/xlink" xlink:href="zookeys-724-101-g003.jpg" position="float" orientation="portrait" xlink:type="simple" id="oo_175383.jpg"/></fig><p>Female genitalia (Figs <xref ref-type="fig" rid="F4">14–16</xref>). Eighth tergite with anterior margin shallowly concave medially; eighth sternite narrow, membranous medially. Apophyses anteriores longer than apophyses posteriores, usually expanded basally. Antrum weakly sclerotized. Ductus bursae usually S shaped distally, with longitudinal sclerotized ridges. Corpus bursae ovate; signa two, ovate, with strongly sclerotized ridge medially.</p><fig id="F4" position="float" orientation="portrait"><label>Figures 14–16.</label><caption><p>Female genitalia of <italic><tp:taxon-name><tp:taxon-name-part taxon-name-part-type="genus" reg="Locastra">Locastra</tp:taxon-name-part></tp:taxon-name></italic> spp. <bold>14</bold> <italic><tp:taxon-name><tp:taxon-name-part taxon-name-part-type="genus" reg="Locastra">L.</tp:taxon-name-part> <tp:taxon-name-part taxon-name-part-type="species" reg="nigrilineata">nigrilineata</tp:taxon-name-part></tp:taxon-name></italic> sp. n. paratype, slide No. RH16152 <bold>15</bold> <italic><tp:taxon-name><tp:taxon-name-part taxon-name-part-type="genus" reg="Locastra">L.</tp:taxon-name-part> <tp:taxon-name-part taxon-name-part-type="species" reg="viridis">viridis</tp:taxon-name-part></tp:taxon-name></italic> sp. n., paratype, slide No. RH16460 <bold>16</bold> <italic><tp:taxon-name><tp:taxon-name-part taxon-name-part-type="genus" reg="Locastra">L.</tp:taxon-name-part> <tp:taxon-name-part taxon-name-part-type="species" reg="muscosalis">muscosalis</tp:taxon-name-part></tp:taxon-name></italic>, slide No. RH15424. Scale bars: 1.0 mm.</p></caption><graphic xmlns:xlink="http://www.w3.org/1999/xlink" xlink:href="zookeys-724-101-g004.jpg" position="float" orientation="portrait" xlink:type="simple" id="oo_175384.jpg"/></fig><p>
            <bold>Key to <italic><tp:taxon-name><tp:taxon-name-part taxon-name-part-type="genus" reg="Locastra">Locastra</tp:taxon-name-part></tp:taxon-name></italic> species based on external characters and male genitalia</bold>
          </p><table-wrap content-type="key" position="anchor" orientation="portrait"><table id="TID0ECKAC" rules="all"><tbody><tr><td rowspan="1" colspan="1">1</td><td rowspan="1" colspan="1">Vinculum approx 2.0 times length of uncus</td><td rowspan="1" colspan="1">
                    <bold>2</bold>
                  </td></tr><tr><td rowspan="1" colspan="1">–</td><td rowspan="1" colspan="1">Vinculum approx equal to length of uncus</td><td rowspan="1" colspan="1">
                    <bold>3</bold>
                  </td></tr><tr><td rowspan="1" colspan="1">2</td><td rowspan="1" colspan="1">Scape extension reaching mesothorax (Fig. <xref ref-type="fig" rid="F1">2</xref>)</td><td rowspan="1" colspan="1">
                    <bold><italic><tp:taxon-name><tp:taxon-name-part taxon-name-part-type="genus" reg="Locastra">L.</tp:taxon-name-part> <tp:taxon-name-part taxon-name-part-type="species" reg="nigrilineata">nigrilineata</tp:taxon-name-part></tp:taxon-name></italic> sp. n.</bold>
                  </td></tr><tr><td rowspan="1" colspan="1">–</td><td rowspan="1" colspan="1">Scape extension extremely short, reaching before patagium (Fig. <xref ref-type="fig" rid="F1">1</xref>)</td><td rowspan="1" colspan="1">
                    <bold><italic><tp:taxon-name><tp:taxon-name-part taxon-name-part-type="genus" reg="Locastra">L.</tp:taxon-name-part> <tp:taxon-name-part taxon-name-part-type="species" reg="subtrapezia">subtrapezia</tp:taxon-name-part></tp:taxon-name></italic> sp. n.</bold>
                  </td></tr><tr><td rowspan="1" colspan="1">3</td><td rowspan="1" colspan="1">Valva with triangular process at basal 1/3 of ventral margin (Fig. <xref ref-type="fig" rid="F3">13</xref>)</td><td rowspan="1" colspan="1">
                    <bold><italic><tp:taxon-name><tp:taxon-name-part taxon-name-part-type="genus" reg="Locastra">L.</tp:taxon-name-part> <tp:taxon-name-part taxon-name-part-type="species" reg="muscosalis">muscosalis</tp:taxon-name-part></tp:taxon-name></italic> (Walker)</bold>
                  </td></tr><tr><td rowspan="1" colspan="1">–</td><td rowspan="1" colspan="1">Valva without process at basal 1/3 of ventral margin</td><td rowspan="1" colspan="1">
                    <bold>4</bold>
                  </td></tr><tr><td rowspan="1" colspan="1">4</td><td rowspan="1" colspan="1">Uncus approx 5.0 times as long as maximum width (Fig. <xref ref-type="fig" rid="F3">12</xref>)</td><td rowspan="1" colspan="1">
                    <bold><italic><tp:taxon-name><tp:taxon-name-part taxon-name-part-type="genus" reg="Locastra">L.</tp:taxon-name-part> <tp:taxon-name-part taxon-name-part-type="species" reg="solivaga">solivaga</tp:taxon-name-part></tp:taxon-name></italic> sp. n.</bold>
                  </td></tr><tr><td rowspan="1" colspan="1">–</td><td rowspan="1" colspan="1">Uncus approx 1.7 times as long as maximum width (Fig. <xref ref-type="fig" rid="F3">11</xref>)</td><td rowspan="1" colspan="1">
                    <bold><italic><tp:taxon-name><tp:taxon-name-part taxon-name-part-type="genus" reg="Locastra">L.</tp:taxon-name-part> <tp:taxon-name-part taxon-name-part-type="species" reg="viridis">viridis</tp:taxon-name-part></tp:taxon-name></italic> sp. n.</bold>
                  </td></tr></tbody></table></table-wrap></tp:treatment-sec></tp:taxon-treatment>
