# Supplementary material for: Review of the genus Locastra Walker, 1859 from China, with descriptions of four new species (Lepidoptera, Pyralidae, Epipaschiinae)
Source: Zookeys. 2017 Dec 21;(724):101–18. doi: 10.3897/zookeys.724.13262 (PMC5769727; doi:10.3897/zookeys.724.13262)
Supplement: XML Treatment for Locastra nigrilineata [file zookeys.724.13262-treatment2.xml]

<!DOCTYPE tp:taxon-treatment
  PUBLIC "-//TaxonX//DTD Taxonomic Treatment Publishing DTD v0 20100105//EN" "tax-treatment-NSO.dtd">
<tp:taxon-treatment xmlns:tp="http://www.plazi.org/taxpub"><tp:treatment-meta><kwd-group><label>Taxon classification</label><kwd><named-content xmlns:xlink="http://www.w3.org/1999/xlink" content-type="kingdom">Animalia</named-content></kwd><kwd><named-content xmlns:xlink="http://www.w3.org/1999/xlink" content-type="order">Lepidoptera</named-content></kwd><kwd><named-content xmlns:xlink="http://www.w3.org/1999/xlink" content-type="family">Pyralidae</named-content></kwd></kwd-group><mixed-citation publication-type="journal"><person-group><name><surname>Rong</surname><given-names>Hua</given-names></name><name><surname>Li</surname><given-names>Houhun</given-names></name></person-group><article-title>Review of the genus <italic><tp:taxon-name><tp:taxon-name-part taxon-name-part-type="genus" reg="Locastra">Locastra</tp:taxon-name-part></tp:taxon-name></italic> Walker, 1859 from China, with descriptions of four new species (<tp:taxon-name><tp:taxon-name-part taxon-name-part-type="order">Lepidoptera</tp:taxon-name-part></tp:taxon-name>, <tp:taxon-name><tp:taxon-name-part taxon-name-part-type="family">Pyralidae</tp:taxon-name-part></tp:taxon-name>, <tp:taxon-name><tp:taxon-name-part taxon-name-part-type="subfamily">Epipaschiinae</tp:taxon-name-part></tp:taxon-name>)</article-title><source>Zookeys</source><day>21</day><month>12</month><year>2017</year><volume>2017</volume><issue>724</issue><fpage>101</fpage><lpage>118</lpage><pub-id pub-id-type="doi">10.3897/zookeys.724.13262</pub-id></mixed-citation></tp:treatment-meta><tp:nomenclature><tp:taxon-name>
            <tp:taxon-name-part taxon-name-part-type="genus" reg="Locastra">Locastra</tp:taxon-name-part>
            <tp:taxon-name-part taxon-name-part-type="species" reg="nigrilineata">nigrilineata</tp:taxon-name-part>
            <object-id xmlns:xlink="http://www.w3.org/1999/xlink" content-type="zoobank" xlink:type="simple">http://zoobank.org/31953FC2-6002-496D-8CE1-F24EA7E67D0C</object-id>
          </tp:taxon-name><tp:taxon-status xmlns:xlink="http://www.w3.org/1999/xlink" xlink:type="simple">sp. n.</tp:taxon-status><xref ref-type="fig" rid="F2">Figs 4</xref><xref ref-type="fig" rid="F3">, 9</xref><xref ref-type="fig" rid="F4">, 14</xref></tp:nomenclature><tp:treatment-sec sec-type="type material" id="SECID0EOOAE"><title>Type material.</title><p>
            <bold><italic>Holotype</italic></bold>: ♂ – <bold>CHINA</bold>, Lao’an (<named-content xmlns:xlink="http://www.w3.org/1999/xlink" content-type="dwc:verbatimCoordinates" xlink:type="simple"><named-content content-type="geo-json" specific-use="{&#34;type&#34;:&#34;Point&#34;,&#34;coordinates&#34;:[119.400000,30.330000]}" id="NCID0E5OAE" xlink:type="simple">30.33°N, 119.4°E</named-content></named-content>), Mt. Tianmu, Zhejiang, 555 m, 5.VII.2014, coll. Aihui Yin, Xuemei Hu and Qingyun Wang, slide No. RH15430.</p><p>
            <bold><italic>Paratypes</italic></bold>: (17♂, 3♀) – <bold>Guizhou</bold>: 1♂, Neila, Limingguan, Libo County, 800 m, 18.VII.2015, coll. Meiqing Yang and Gaeun Lee, slide No. RH15425; 1♂, Limingguan, Libo County, 820 m, 21.VII.2015, coll. Meiqing Yang and Gaeun Lee, slide No. RH15428; <bold>Hainan</bold>: 1♀, Diaoluoshan Nature Reserves, 922 m, 26.V.2015, coll. Peixin Cong, Wei Guan and Sha Hu, slide No. RH16152; <bold>Jiangxi</bold>: 1♀, Mt. Jiulian, 21.VII.2006, coll. Jiasheng Xu and Weichun Li; <bold>Zhejiang</bold>: 2♂, Mt. Tianmu, 325 m, 26.VI.2013, coll. Aihui Yin and Xiuchun Wang; 5♂, Huangtanyu, Mt. Jiulong, 467 m, 3–9.VII.2013, coll. Aihui Yin and Xiuchun Wang; 1♂, Yanping, Mt. Jiulong, 530 m, 4.VII.2013, coll. Aihui Yin and Xiuchun Wang; 2♂, Zhangkengkou, Mt. Jiulong, 623 m, 5.VII.2013, coll. Aihui Yin and Xiuchun Wang; 3♂, Jiufu, Mt. Longtang, 520 m, 26.VII.2014, coll. Aihui Yin, Xuemei Hu and Qingyun Wang, slide No. RH15247; <!--PageBreak--> 1♂, Mt. Tianmu, 335 m, 20.VII.2015, coll. Aihui Yin, Kang Lou and Tao Wang, slide No. RH15429; 1♀, Laofoyan, Shuangxikou, Jiangshan, 424 m, 7.VIII.2016, coll. Qingyun Wang, Meiqing Yang and Ping Liu; 1♂, Linkeng, Yongjia, 387 m, 24.VIII.2016, coll. Qingyun Wang, Meiqing Yang and Ping Liu, slide No. RH16455.</p></tp:treatment-sec><tp:treatment-sec sec-type="diagnosis" id="SECID0EUPAE"><title>Diagnosis.</title><p>This species is similar to <italic><tp:taxon-name><tp:taxon-name-part taxon-name-part-type="genus" reg="Locastra">L.</tp:taxon-name-part> <tp:taxon-name-part taxon-name-part-type="species" reg="subtrapezia">subtrapezia</tp:taxon-name-part></tp:taxon-name></italic> sp. n. in both forewing pattern and male genitalia. It can be distinguished by the long scape extension apically reaching the mesothorax; in male genitalia by the straight posterior margin of the juxta and the very short cornutus approx 1/14 length of the phallus. In <italic><tp:taxon-name><tp:taxon-name-part taxon-name-part-type="genus" reg="Locastra">L.</tp:taxon-name-part> <tp:taxon-name-part taxon-name-part-type="species" reg="subtrapezia">subtrapezia</tp:taxon-name-part></tp:taxon-name></italic> sp. n., the extremely short sub-globose scape extension doesn’t apically reach the patagium; the posterior margin of the juxta is concave medially and the long cornutus is approx 2/7 length of the phallus.</p></tp:treatment-sec><tp:treatment-sec sec-type="description" id="SECID0EQQAE"><title>Description.</title><p>Adult (Fig. <xref ref-type="fig" rid="F2">4</xref>) wingspan 41.0–46.0 mm. Head earthy yellow in male, yellowish white in female. Male labial palpus white on inner side, grayish green mixed with reddish fuscous on outer side; first segment half length of second; second segment reaching vertex apically, inner side with dense long hair-like scales white on basal half and grayish green on distal half; third segment approx 1/6 length of second, tapering. Female labial palpus slightly porrect, widened distally, white on inner side, reddish fuscous mixed with black on outer side; first segment approx 1/4 length of second; second segment with inner side bearing long white hair-like scales on distal half; third segment approx 1/5 length of second, tapering. Maxillary palpus compressed, short, white mixed with reddish fuscous and grayish green. Antenna with ventral surface yellowish fuscous, with short pale gray cilia longer in male than in female; dorsal surface dirty white mixed with fuscous; scape extension strongly developed, reaching mesothorax, dirty white mixed with reddish fuscous, also with grayish green basally, with long dirty white mixed with reddish fuscous hair-like scales ventrally and apically. Thorax and tegula dirty white mixed with black. Forewing with basal area dirty white mottled reddish fuscous, grayish green with reddish fuscous on anterior 1/4, mixed with black along dorsum; median area blackish gray, grayish green on anterior 1/4; distal area grayish green mixed with black; antemedian line black, wavy, extending from basal 1/3 of costal margin slightly oblique outward to before middle of dorsum; postmedian line slightly darker than median area, ill defined, serrate, from 2/3 of costal margin directed obliquely inward to anterior 1/5 from costa, then outward to M<sub>3</sub>, inward to CuP, finally straight to 5/6 of dorsum and forming a right angle with dorsum, edged with grayish white along outer margin; glandular swelling yellowish fuscous; longitudinal black line from base to before antemedian line below lower margin of cell, interrupted with white and black tuft beyond middle; discocellular spot small, indistinct, represented by black mixed with reddish fuscous tuft; terminal line dirty white, with uniform black rectangular spots evenly spaced along its inner side, interrupted with dirty white on veins. Hindwing gray, darkening from base toward apex; postmedian line dark gray, edged with dirty white along outer margin, ill-defined, extending from M<sub>1</sub> slightly arched outward to 1A. Cilia of both wings pale pink, interrupted with black on extension of veins. Legs white on inner side; on outer side, fore femur dirty white mixed with reddish fuscous and grayish green, tibia and tarsus grayish green mixed with black, mid <!--PageBreak-->femur grayish green mixed with black, tibia dirty white mixed with grayish green, with dense long pale pink hair-like scales, tarsus black mixed with grayish green, hind femur grayish green mixed with black and reddish fuscous, tibia pale pink mixed with black, with dense long pale pink hair-like scales, tarsus black mixed with grayish green, all tarsi white at apex of each tarsomere. Abdomen black, mixed with white and grayish green, 3rd to 6th segments white posteriorly on dorsal surface.</p><p>Male genitalia (Fig. <xref ref-type="fig" rid="F3">9</xref>). Uncus sub-rectangular, approximately 1.8 times longer than wide, slightly widened distally, distal 1/3 with dense short setae dorsally. Gnathos lateral arms slender, joined from 3/5; distal process hooked. Valva approximately twice as long as maximum width, with dense long hairs; costa straight, reaching before apex of valva; ventral margin obtuse, curved band from ventrobasal corner to base of juxta approximately 1.3 times length of ventral margin. Vinculum approximately twice as long as uncus. Juxta horizontally extended outward in triangle proximally, basal 3/5 separated, lateral arms straight and parallel from near proximal base; distal 2/5 merged sub-rectangularly, straight on posterior margin; posterolateral lobe almost membranous, semicircular, with short hairs; slender lateral arm extending from basal 2/3 at right angle not reaching vinculum. Phallus membranous in basal 2/3, weakly sclerotized in distal 1/3, approximately 1.3 times length of valva; dorsal sclerotized plate sub-rounded, much smaller than ventral plate; cornutus very short, approx 1/14 length of phallus.</p><p>Female genitalia (Fig. <xref ref-type="fig" rid="F4">14</xref>). Papillae anales shovel-shaped, narrowly rounded posteriorly, with dense fine hairs. Eighth segment sub-rectangular, with sparse long hairs posteriorly; tergite almost membranous anteriorly and posteriorly; sternite narrow, membranous medially. Apophyses anteriores approximately 1.2 times length of apophyses posteriores. Antrum annular. Ductus bursae with basal 3/5 straight, distal 2/5 S shaped, with longitudinal ridges. Corpus bursae sub-circular, approx 2/5 length of ductus bursae; signa long, ovate, with longitudinal ridge along central line.</p></tp:treatment-sec><tp:treatment-sec sec-type="distribution" id="SECID0EMRAE"><title>Distribution.</title><p>China (Guizhou, Hainan, Jiangxi, Zhejiang).</p></tp:treatment-sec><tp:treatment-sec sec-type="etymology" id="SECID0ERRAE"><title>Etymology.</title><p>The specific name is derived from the Latin <italic>nigr</italic>- and <italic>lineatus</italic>, referring to the forewing with black line from the base to before the antemedian line below the lower margin of the cell.</p></tp:treatment-sec><tp:treatment-sec><!--Section generated to contain objects referenced in tp:taxon-treatment.--><fig id="F2" position="float" orientation="portrait"><label>Figures 4–8.</label><caption><p>Adults of <italic><tp:taxon-name><tp:taxon-name-part taxon-name-part-type="genus" reg="Locastra">Locastra</tp:taxon-name-part></tp:taxon-name></italic> spp. <bold>4</bold> <italic><tp:taxon-name><tp:taxon-name-part taxon-name-part-type="genus" reg="Locastra">L.</tp:taxon-name-part> <tp:taxon-name-part taxon-name-part-type="species" reg="nigrilineata">nigrilineata</tp:taxon-name-part></tp:taxon-name></italic> sp. n. holotype, male <bold>5</bold> <italic><tp:taxon-name><tp:taxon-name-part taxon-name-part-type="genus" reg="Locastra">L.</tp:taxon-name-part> <tp:taxon-name-part taxon-name-part-type="species" reg="subtrapezia">subtrapezia</tp:taxon-name-part></tp:taxon-name></italic> sp. n. paratype, male <bold>6</bold> <italic><tp:taxon-name><tp:taxon-name-part taxon-name-part-type="genus" reg="Locastra">L.</tp:taxon-name-part> <tp:taxon-name-part taxon-name-part-type="species" reg="viridis">viridis</tp:taxon-name-part></tp:taxon-name></italic> sp. n. holotype, male <bold>7</bold> <italic><tp:taxon-name><tp:taxon-name-part taxon-name-part-type="genus" reg="Locastra">L.</tp:taxon-name-part> <tp:taxon-name-part taxon-name-part-type="species" reg="solivaga">solivaga</tp:taxon-name-part></tp:taxon-name></italic> sp. n. paratype, male <bold>8</bold> <italic><tp:taxon-name><tp:taxon-name-part taxon-name-part-type="genus" reg="Locastra">L.</tp:taxon-name-part> <tp:taxon-name-part taxon-name-part-type="species" reg="muscosalis">muscosalis</tp:taxon-name-part></tp:taxon-name></italic>, male. Scale bars: 2.0 mm.</p></caption><graphic xmlns:xlink="http://www.w3.org/1999/xlink" xlink:href="zookeys-724-101-g002.jpg" position="float" orientation="portrait" xlink:type="simple" id="oo_175382.jpg"/></fig><fig id="F3" position="float" orientation="portrait"><label>Figures 9–13.</label><caption><p>Male genitalia of <italic><tp:taxon-name><tp:taxon-name-part taxon-name-part-type="genus" reg="Locastra">Locastra</tp:taxon-name-part></tp:taxon-name></italic> spp. <bold>9</bold> <italic><tp:taxon-name><tp:taxon-name-part taxon-name-part-type="genus" reg="Locastra">L.</tp:taxon-name-part> <tp:taxon-name-part taxon-name-part-type="species" reg="nigrilineata">nigrilineata</tp:taxon-name-part></tp:taxon-name></italic> sp. n. paratype, slide No. RH15425 <bold>10</bold> <italic><tp:taxon-name><tp:taxon-name-part taxon-name-part-type="genus" reg="Locastra">L.</tp:taxon-name-part> <tp:taxon-name-part taxon-name-part-type="species" reg="subtrapezia">subtrapezia</tp:taxon-name-part></tp:taxon-name></italic> sp. n. paratype, slide No. RH16457 <bold>11</bold> <italic><tp:taxon-name><tp:taxon-name-part taxon-name-part-type="genus" reg="Locastra">L.</tp:taxon-name-part> <tp:taxon-name-part taxon-name-part-type="species" reg="viridis">viridis</tp:taxon-name-part></tp:taxon-name></italic> sp. n. paratype, slide No. RH15321 <bold>12</bold> <italic><tp:taxon-name><tp:taxon-name-part taxon-name-part-type="genus" reg="Locastra">L.</tp:taxon-name-part> <tp:taxon-name-part taxon-name-part-type="species" reg="solivaga">solivaga</tp:taxon-name-part></tp:taxon-name></italic> sp. n. paratype, slide No. RH16484 <bold>13</bold> <italic><tp:taxon-name><tp:taxon-name-part taxon-name-part-type="genus" reg="Locastra">L.</tp:taxon-name-part> <tp:taxon-name-part taxon-name-part-type="species" reg="muscosalis">muscosalis</tp:taxon-name-part></tp:taxon-name></italic>, slide No. RH15249. Scale bars: 1.0 mm.</p></caption><graphic xmlns:xlink="http://www.w3.org/1999/xlink" xlink:href="zookeys-724-101-g003.jpg" position="float" orientation="portrait" xlink:type="simple" id="oo_175383.jpg"/></fig><fig id="F4" position="float" orientation="portrait"><label>Figures 14–16.</label><caption><p>Female genitalia of <italic><tp:taxon-name><tp:taxon-name-part taxon-name-part-type="genus" reg="Locastra">Locastra</tp:taxon-name-part></tp:taxon-name></italic> spp. <bold>14</bold> <italic><tp:taxon-name><tp:taxon-name-part taxon-name-part-type="genus" reg="Locastra">L.</tp:taxon-name-part> <tp:taxon-name-part taxon-name-part-type="species" reg="nigrilineata">nigrilineata</tp:taxon-name-part></tp:taxon-name></italic> sp. n. paratype, slide No. RH16152 <bold>15</bold> <italic><tp:taxon-name><tp:taxon-name-part taxon-name-part-type="genus" reg="Locastra">L.</tp:taxon-name-part> <tp:taxon-name-part taxon-name-part-type="species" reg="viridis">viridis</tp:taxon-name-part></tp:taxon-name></italic> sp. n., paratype, slide No. RH16460 <bold>16</bold> <italic><tp:taxon-name><tp:taxon-name-part taxon-name-part-type="genus" reg="Locastra">L.</tp:taxon-name-part> <tp:taxon-name-part taxon-name-part-type="species" reg="muscosalis">muscosalis</tp:taxon-name-part></tp:taxon-name></italic>, slide No. RH15424. Scale bars: 1.0 mm.</p></caption><graphic xmlns:xlink="http://www.w3.org/1999/xlink" xlink:href="zookeys-724-101-g004.jpg" position="float" orientation="portrait" xlink:type="simple" id="oo_175384.jpg"/></fig></tp:treatment-sec></tp:taxon-treatment>
