# Supplementary material for: Review of the genus Locastra Walker, 1859 from China, with descriptions of four new species (Lepidoptera, Pyralidae, Epipaschiinae)
Source: Zookeys. 2017 Dec 21;(724):101–18. doi: 10.3897/zookeys.724.13262 (PMC5769727; doi:10.3897/zookeys.724.13262)
Supplement: XML Treatment for Locastra subtrapezia [file zookeys.724.13262-treatment3.xml]

<!DOCTYPE tp:taxon-treatment
  PUBLIC "-//TaxonX//DTD Taxonomic Treatment Publishing DTD v0 20100105//EN" "tax-treatment-NSO.dtd">
<tp:taxon-treatment xmlns:tp="http://www.plazi.org/taxpub"><tp:treatment-meta><kwd-group><label>Taxon classification</label><kwd><named-content xmlns:xlink="http://www.w3.org/1999/xlink" content-type="kingdom">Animalia</named-content></kwd><kwd><named-content xmlns:xlink="http://www.w3.org/1999/xlink" content-type="order">Lepidoptera</named-content></kwd><kwd><named-content xmlns:xlink="http://www.w3.org/1999/xlink" content-type="family">Pyralidae</named-content></kwd></kwd-group><mixed-citation publication-type="journal"><person-group><name><surname>Rong</surname><given-names>Hua</given-names></name><name><surname>Li</surname><given-names>Houhun</given-names></name></person-group><article-title>Review of the genus <italic><tp:taxon-name><tp:taxon-name-part taxon-name-part-type="genus" reg="Locastra">Locastra</tp:taxon-name-part></tp:taxon-name></italic> Walker, 1859 from China, with descriptions of four new species (<tp:taxon-name><tp:taxon-name-part taxon-name-part-type="order">Lepidoptera</tp:taxon-name-part></tp:taxon-name>, <tp:taxon-name><tp:taxon-name-part taxon-name-part-type="family">Pyralidae</tp:taxon-name-part></tp:taxon-name>, <tp:taxon-name><tp:taxon-name-part taxon-name-part-type="subfamily">Epipaschiinae</tp:taxon-name-part></tp:taxon-name>)</article-title><source>Zookeys</source><day>21</day><month>12</month><year>2017</year><volume>2017</volume><issue>724</issue><fpage>101</fpage><lpage>118</lpage><pub-id pub-id-type="doi">10.3897/zookeys.724.13262</pub-id></mixed-citation></tp:treatment-meta><tp:nomenclature><tp:taxon-name>
            <tp:taxon-name-part taxon-name-part-type="genus" reg="Locastra">Locastra</tp:taxon-name-part>
            <tp:taxon-name-part taxon-name-part-type="species" reg="subtrapezia">subtrapezia</tp:taxon-name-part>
            <object-id xmlns:xlink="http://www.w3.org/1999/xlink" content-type="zoobank" xlink:type="simple">http://zoobank.org/3B4AFB80-B8A3-4331-8686-653E97BE3433</object-id>
          </tp:taxon-name><tp:taxon-status xmlns:xlink="http://www.w3.org/1999/xlink" xlink:type="simple">sp. n.</tp:taxon-status><xref ref-type="fig" rid="F2">Figs 5</xref><xref ref-type="fig" rid="F3">, 10</xref><!--PageBreak--></tp:nomenclature><tp:treatment-sec sec-type="type material" id="SECID0EMTAE"><title>Type material.</title><p>
            <bold><italic>Holotype</italic></bold>: ♂ – <bold>CHINA</bold>, Huaping (<named-content xmlns:xlink="http://www.w3.org/1999/xlink" content-type="dwc:verbatimCoordinates" xlink:type="simple"><named-content content-type="geo-json" specific-use="{&#34;type&#34;:&#34;Point&#34;,&#34;coordinates&#34;:[109.900000,25.600000]}" id="NCID0E3TAE" xlink:type="simple">25.6°N, 109.9°E</named-content></named-content>), Guangxi, 950 m, 7.VIII.2006, coll. Weichun Li, slide No. WYP05141.</p><p>
            <bold><italic>Paratypes</italic></bold>: (3♂) – <bold>Guizhou</bold>: 1♂, Heiwan, Jiangkou, 600 m, 28.VII.2001, coll. Houhun Li and Xinpu Wang, slide No. WYP06033; 1♂, Maolan Nature Reserves, 1.IX.2011, coll. Jinwei Li, slide No. RH16457; <bold>Zhejiang</bold>: 1♂, Jiufu, Mt. Longtang, 520 m, 26.VII.2014, coll. Aihui Yin, Xuemei Hu and Qingyun Wang, slide No. RH15248.</p><!--PageBreak--></tp:treatment-sec><tp:treatment-sec sec-type="diagnosis" id="SECID0ENUAE"><title>Diagnosis.</title><p>This species is characterized by the juxta sub-trapezoidal in distal 1/3. It is similar to the previous species <italic><tp:taxon-name><tp:taxon-name-part taxon-name-part-type="genus" reg="Locastra">L.</tp:taxon-name-part> <tp:taxon-name-part taxon-name-part-type="species" reg="nigrilineata">nigrilineata</tp:taxon-name-part></tp:taxon-name></italic> sp. n. in both forewing pattern and male genitalia. The differences between the two species are given under <italic><tp:taxon-name><tp:taxon-name-part taxon-name-part-type="genus" reg="Locastra">L.</tp:taxon-name-part> <tp:taxon-name-part taxon-name-part-type="species" reg="nigrilineata">nigrilineata</tp:taxon-name-part></tp:taxon-name></italic> sp. n.</p></tp:treatment-sec><tp:treatment-sec sec-type="description" id="SECID0EJVAE"><title>Description.</title><p>Adult (Fig. <xref ref-type="fig" rid="F2">5</xref>) wingspan 38.0–42.0 mm. Frons grayish green, vertex yellowish fuscous. Labial palpus grayish green mixed with white and black; first segment approx 1/3 length of second; second segment reaching vertex apically, inner side with hair-like scales grayish green on basal half, yellowish fuscous on distal half; third segment 1/3 length of second, tapering. Maxillary palpus compressed, short, dirty white on inner side, grayish green on outer side. Antenna with ventral surface yellowish fuscous, with short pale gray cilia; dorsal surface dirty white mixed with black; scape extension extremely short, sub-globose, reaching before patagium, grayish green. Thorax and tegula dirty white mixed with yellowish fuscous and black. Forewing grayish green mixed with black, slightly paler near termen; basal area with posterior half dirty white, suffused with reddish fuscous and black scales; antemedian line black, wavy, running from 2/5 of costal margin obliquely outward to before middle of dorsum; postmedian line black (worn), serrate, from 2/3 of costal margin oblique inward to anterior 1/5 from costa, then outward to M<sub>3</sub>, inward to CuP, finally straight to 3/4 of dorsum, edged with dirty white along its outer margin; glandular swelling yellowish white; discocellular spot small, represented by black mixed with fuscous tuft; black tuft placed below 2/3 of lower margin of cell, with white scales on inner edge; terminal line white, with uniform black mixed with reddish fuscous narrow rectangular spots evenly spaced along its inner side, interrupted with white on veins. Hindwing gray, darkening from base toward apex; postmedian line gray, extending from middle of M<sub>1</sub> slightly arched outward to CuA<sub>2</sub>, edged with obscure grayish white along its outer margin. Cilia of both wings grayish white with pale red, interrupted with black on extension of veins. Legs grayish white mixed with fuscous and grayish green on inner side; on outer side, fore femur white mixed with grayish green, tibia and tarsus black mixed with grayish green, mid leg black mixed with grayish green, tibia with long black mixed with white hair-like scales, hind leg black mixed with grayish green, tibia with long grayish white hair-like scales, all tarsi white at apex of each tarsomere.</p><p>Male genitalia (Fig. <xref ref-type="fig" rid="F3">10</xref>). Uncus sub-rectangular, approximately 1.5 times as long as wide, slightly widened distally, distal 1/3 with dense short setae dorsally. Gnathos arms slender, joined from 2/3; distal process hooked. Valva approximately 1.6 times as long as maximum width, with dense long hairs; costa reaching before apex of valva; ventral margin obtusely arched, curved band from ventrobasal corner to base of juxta as long as ventral margin. Vinculum ap approximately approximately 2.0 times as long as uncus. Juxta with basal 2/3 separated, lateral arms widely apart basally, extending inward from base to basal 2/3, then outward before mergence; distal 1/3 merged sub-trapezoidally, concave medially on posterior margin; posterolateral lobe almost membranous, sub-triangular, with short hairs; slender lateral arm extending from basal 2/3 at right angle to vinculum. Phallus narrower medially, approximately 1.4 times length of valva; sclerotized dorsal plate sub-rounded, smaller than ventral plate; cornutus long, hooked, approx 2/7 length of phallus.</p><!--PageBreak--><!--PageBreak--><p>Female unknown.</p></tp:treatment-sec><tp:treatment-sec sec-type="distribution" id="SECID0ECWAE"><title>Distribution.</title><p>China (Guangxi, Guizhou, Zhejiang).</p></tp:treatment-sec><tp:treatment-sec sec-type="etymology" id="SECID0EHWAE"><title>Etymology.</title><p>The specific name is derived from the Latin <italic>sub</italic>- and <italic>trapezius</italic>, referring to the shape of the juxta in distal 1/3.</p></tp:treatment-sec><tp:treatment-sec><!--Section generated to contain objects referenced in tp:taxon-treatment.--><fig id="F2" position="float" orientation="portrait"><label>Figures 4–8.</label><caption><p>Adults of <italic><tp:taxon-name><tp:taxon-name-part taxon-name-part-type="genus" reg="Locastra">Locastra</tp:taxon-name-part></tp:taxon-name></italic> spp. <bold>4</bold> <italic><tp:taxon-name><tp:taxon-name-part taxon-name-part-type="genus" reg="Locastra">L.</tp:taxon-name-part> <tp:taxon-name-part taxon-name-part-type="species" reg="nigrilineata">nigrilineata</tp:taxon-name-part></tp:taxon-name></italic> sp. n. holotype, male <bold>5</bold> <italic><tp:taxon-name><tp:taxon-name-part taxon-name-part-type="genus" reg="Locastra">L.</tp:taxon-name-part> <tp:taxon-name-part taxon-name-part-type="species" reg="subtrapezia">subtrapezia</tp:taxon-name-part></tp:taxon-name></italic> sp. n. paratype, male <bold>6</bold> <italic><tp:taxon-name><tp:taxon-name-part taxon-name-part-type="genus" reg="Locastra">L.</tp:taxon-name-part> <tp:taxon-name-part taxon-name-part-type="species" reg="viridis">viridis</tp:taxon-name-part></tp:taxon-name></italic> sp. n. holotype, male <bold>7</bold> <italic><tp:taxon-name><tp:taxon-name-part taxon-name-part-type="genus" reg="Locastra">L.</tp:taxon-name-part> <tp:taxon-name-part taxon-name-part-type="species" reg="solivaga">solivaga</tp:taxon-name-part></tp:taxon-name></italic> sp. n. paratype, male <bold>8</bold> <italic><tp:taxon-name><tp:taxon-name-part taxon-name-part-type="genus" reg="Locastra">L.</tp:taxon-name-part> <tp:taxon-name-part taxon-name-part-type="species" reg="muscosalis">muscosalis</tp:taxon-name-part></tp:taxon-name></italic>, male. Scale bars: 2.0 mm.</p></caption><graphic xmlns:xlink="http://www.w3.org/1999/xlink" xlink:href="zookeys-724-101-g002.jpg" position="float" orientation="portrait" xlink:type="simple" id="oo_175382.jpg"/></fig><fig id="F3" position="float" orientation="portrait"><label>Figures 9–13.</label><caption><p>Male genitalia of <italic><tp:taxon-name><tp:taxon-name-part taxon-name-part-type="genus" reg="Locastra">Locastra</tp:taxon-name-part></tp:taxon-name></italic> spp. <bold>9</bold> <italic><tp:taxon-name><tp:taxon-name-part taxon-name-part-type="genus" reg="Locastra">L.</tp:taxon-name-part> <tp:taxon-name-part taxon-name-part-type="species" reg="nigrilineata">nigrilineata</tp:taxon-name-part></tp:taxon-name></italic> sp. n. paratype, slide No. RH15425 <bold>10</bold> <italic><tp:taxon-name><tp:taxon-name-part taxon-name-part-type="genus" reg="Locastra">L.</tp:taxon-name-part> <tp:taxon-name-part taxon-name-part-type="species" reg="subtrapezia">subtrapezia</tp:taxon-name-part></tp:taxon-name></italic> sp. n. paratype, slide No. RH16457 <bold>11</bold> <italic><tp:taxon-name><tp:taxon-name-part taxon-name-part-type="genus" reg="Locastra">L.</tp:taxon-name-part> <tp:taxon-name-part taxon-name-part-type="species" reg="viridis">viridis</tp:taxon-name-part></tp:taxon-name></italic> sp. n. paratype, slide No. RH15321 <bold>12</bold> <italic><tp:taxon-name><tp:taxon-name-part taxon-name-part-type="genus" reg="Locastra">L.</tp:taxon-name-part> <tp:taxon-name-part taxon-name-part-type="species" reg="solivaga">solivaga</tp:taxon-name-part></tp:taxon-name></italic> sp. n. paratype, slide No. RH16484 <bold>13</bold> <italic><tp:taxon-name><tp:taxon-name-part taxon-name-part-type="genus" reg="Locastra">L.</tp:taxon-name-part> <tp:taxon-name-part taxon-name-part-type="species" reg="muscosalis">muscosalis</tp:taxon-name-part></tp:taxon-name></italic>, slide No. RH15249. Scale bars: 1.0 mm.</p></caption><graphic xmlns:xlink="http://www.w3.org/1999/xlink" xlink:href="zookeys-724-101-g003.jpg" position="float" orientation="portrait" xlink:type="simple" id="oo_175383.jpg"/></fig></tp:treatment-sec></tp:taxon-treatment>
