# Supplementary material for: Review of the genus Locastra Walker, 1859 from China, with descriptions of four new species (Lepidoptera, Pyralidae, Epipaschiinae)
Source: Zookeys. 2017 Dec 21;(724):101–18. doi: 10.3897/zookeys.724.13262 (PMC5769727; doi:10.3897/zookeys.724.13262)
Supplement: XML Treatment for Locastra solivaga [file zookeys.724.13262-treatment5.xml]

<!DOCTYPE tp:taxon-treatment
  PUBLIC "-//TaxonX//DTD Taxonomic Treatment Publishing DTD v0 20100105//EN" "tax-treatment-NSO.dtd">
<tp:taxon-treatment xmlns:tp="http://www.plazi.org/taxpub"><tp:treatment-meta><kwd-group><label>Taxon classification</label><kwd><named-content xmlns:xlink="http://www.w3.org/1999/xlink" content-type="kingdom">Animalia</named-content></kwd><kwd><named-content xmlns:xlink="http://www.w3.org/1999/xlink" content-type="order">Lepidoptera</named-content></kwd><kwd><named-content xmlns:xlink="http://www.w3.org/1999/xlink" content-type="family">Pyralidae</named-content></kwd></kwd-group><mixed-citation publication-type="journal"><person-group><name><surname>Rong</surname><given-names>Hua</given-names></name><name><surname>Li</surname><given-names>Houhun</given-names></name></person-group><article-title>Review of the genus <italic><tp:taxon-name><tp:taxon-name-part taxon-name-part-type="genus" reg="Locastra">Locastra</tp:taxon-name-part></tp:taxon-name></italic> Walker, 1859 from China, with descriptions of four new species (<tp:taxon-name><tp:taxon-name-part taxon-name-part-type="order">Lepidoptera</tp:taxon-name-part></tp:taxon-name>, <tp:taxon-name><tp:taxon-name-part taxon-name-part-type="family">Pyralidae</tp:taxon-name-part></tp:taxon-name>, <tp:taxon-name><tp:taxon-name-part taxon-name-part-type="subfamily">Epipaschiinae</tp:taxon-name-part></tp:taxon-name>)</article-title><source>Zookeys</source><day>21</day><month>12</month><year>2017</year><volume>2017</volume><issue>724</issue><fpage>101</fpage><lpage>118</lpage><pub-id pub-id-type="doi">10.3897/zookeys.724.13262</pub-id></mixed-citation></tp:treatment-meta><tp:nomenclature><tp:taxon-name>
            <tp:taxon-name-part taxon-name-part-type="genus" reg="Locastra">Locastra</tp:taxon-name-part>
            <tp:taxon-name-part taxon-name-part-type="species" reg="solivaga">solivaga</tp:taxon-name-part>
            <object-id xmlns:xlink="http://www.w3.org/1999/xlink" content-type="zoobank" xlink:type="simple">http://zoobank.org/609975D1-CEAB-4D9A-8966-DBAEF8FAE4A4</object-id>
          </tp:taxon-name><tp:taxon-status xmlns:xlink="http://www.w3.org/1999/xlink" xlink:type="simple">sp. n.</tp:taxon-status><xref ref-type="fig" rid="F2">Figs 7</xref><xref ref-type="fig" rid="F3">, 12</xref><!--PageBreak--><!--PageBreak--></tp:nomenclature><tp:treatment-sec sec-type="type material" id="SECID0EP4AE"><title>Type material.</title><p>
            <bold><italic>Holotype</italic></bold>: ♂ – <bold>CHINA</bold>, Laofoyan (<named-content xmlns:xlink="http://www.w3.org/1999/xlink" content-type="dwc:verbatimCoordinates" xlink:type="simple"><named-content content-type="geo-json" specific-use="{&#34;type&#34;:&#34;Point&#34;,&#34;coordinates&#34;:[118.683333,28.350000]}" id="NCID0E64AE" xlink:type="simple">28°21'N, 118°41'E</named-content></named-content>), Shuangxikou, Jiangshan, Zhejiang, 424 m, 7.VIII.2016, coll. Qingyun Wang, Meiqing Yang and Ping Liu, slide No. RH16458.</p><p>
            <bold><italic>Paratype</italic></bold>: – <bold>Fujian</bold>: 1♂, Guadun, Wuyishan, 1100 m, 29.VII.2008, coll. Weichun Li, Yongling Sun and Haiyan Bai, slide No. RH16484.</p></tp:treatment-sec><tp:treatment-sec sec-type="diagnosis" id="SECID0EN5AE"><title>Diagnosis.</title><p>This species is similar to <italic><tp:taxon-name><tp:taxon-name-part taxon-name-part-type="genus" reg="Locastra">L.</tp:taxon-name-part> <tp:taxon-name-part taxon-name-part-type="species" reg="muscosalis">muscosalis</tp:taxon-name-part></tp:taxon-name></italic> in the forewing pattern. It can be distinguished in male genitalia by the sub-rectangular uncus nearly 5.0 times as long as wide at maximum and the valva without a process at the base of the ventral margin. In <italic><tp:taxon-name><tp:taxon-name-part taxon-name-part-type="genus" reg="Locastra">L.</tp:taxon-name-part> <tp:taxon-name-part taxon-name-part-type="species" reg="muscosalis">muscosalis</tp:taxon-name-part></tp:taxon-name></italic>, the inverted sub-trapezoidal uncus is approximately 1.5 times as long as wide at maximum, and the valva bears a triangular process at the base of the ventral margin (Fig. <xref ref-type="fig" rid="F3">13</xref>).</p></tp:treatment-sec><tp:treatment-sec sec-type="description" id="SECID0EN6AE"><title>Description.</title><p>Adult (Fig. <xref ref-type="fig" rid="F2">7</xref>) wingspan 31.0–33.0 mm. Frons black, vertex yellowish fuscous mixed with yellowish white. Labial palpus grayish green mixed with black; first segment white basally, approx 1/4 length of second; second segment reaching vertex apically, inner side with dark grayish green hair-like scales shortening from base to tip; third segment short, approx 1/7 length of second, tapering, dirty white at apex. Maxillary palpus compressed, short, white mixed with fuscous on basal half, grayish green on distal half. Antenna with ventral surface brownish yellow, with short pale gray cilia; dorsal surface white; scape extension extremely short, sub-globose, reaching before patagium, with yellowish fuscous scales. Thorax and tegula dirty white mixed with black, or black mixed with dirty white and fuscous. Forewing with basal 1/3 black, mixed with reddish fuscous on posterior half; distal 2/3 pale grayish green, suffused with black and reddish fuscous scales, with more reddish fuscous scales near dorsum medially; antemedian line black, extending from 1/3 of costal margin slightly arched outward to near middle of wing, then arched outward to 2/5 of dorsum; postmedian line black, running from 2/3 of costal margin, slightly arched outward to anterior 1/4 from costa, then obliquely outward to CuA<sub>1</sub>, inward to CuP, finally straight to 3/4 of dorsum; glandular swelling large, yellowish fuscous; black mixed with reddish fuscous tuft placed below middle of lower margin of cell; discocellular spot small, represented by black mixed with reddish fuscous tuft; terminal line dirty white, with uniform black rectangular spots evenly spaced along its inner side, interrupted with dirty white on veins. Hindwing gray, darkening from base toward apex; postmedian line ill-defined, grayish white, running from 2/3 of costal margin obliquely outward to CuA<sub>2</sub>, then inward to 2A. Cilia of both wings grayish white with pale red, interrupted with black on extension of veins. Legs grayish white on inner side; on outer side, fore femur white mixed with black and reddish fuscous, tibia black mixed with grayish green and fuscous, tarsus grayish green mixed with black, mid femur black mixed with fuscous, tibia with basal 2/3 black, distal 1/3 white mixed with grayish green, with grayish white hair-like scales, tarsus grayish green mixed with black, hind <!--PageBreak-->leg black mixed with white, tibia with grayish white hair-like scales, all tarsi white at apex of each tarsomere.</p><p>Male genitalia (Fig. <xref ref-type="fig" rid="F3">12</xref>). Uncus narrowly elongate, nearly 5.0 times longer than wide, slightly narrowed medially, obtuse apically, distal 1/3 with dense short setae dorsally. Gnathos arms slender, joined from 3/5; distal process tapering to hooked apex. Valva relatively narrow, approximately 3.0 times as long as maximum width, with dense long hairs; costa reaching apex of valva; ventral margin obtusely arched, with narrow band from ventrobasal corner to base of juxta approximately 0.7 times length of ventral margin. Vinculum as long as uncus. Juxta dilated proximally, basal 2/5 separated, lateral arms straight and parallel; distal 3/5 merged sub-rectangularly, concave in V shape on posterior margin; posterolateral lobe sub-rectangular, almost membranous, with short hairs; slender lateral arm extending from middle at right angle to vinculum. Phallus approximately as long as valva; sub-ovate plates subapical, dorsal plate smaller; cornutus long, slightly curved, distally enlarged.</p><p>Female unknown.</p></tp:treatment-sec><tp:treatment-sec sec-type="distribution" id="SECID0EFAAG"><title>Distribution.</title><p>China (Fujian, Zhejiang).</p></tp:treatment-sec><tp:treatment-sec sec-type="etymology" id="SECID0EKAAG"><title>Etymology.</title><p>The specific name is derived from the Latin <italic>solivagus</italic>, referring to the narrow and elongate uncus.</p></tp:treatment-sec><tp:treatment-sec><!--Section generated to contain objects referenced in tp:taxon-treatment.--><fig id="F2" position="float" orientation="portrait"><label>Figures 4–8.</label><caption><p>Adults of <italic><tp:taxon-name><tp:taxon-name-part taxon-name-part-type="genus" reg="Locastra">Locastra</tp:taxon-name-part></tp:taxon-name></italic> spp. <bold>4</bold> <italic><tp:taxon-name><tp:taxon-name-part taxon-name-part-type="genus" reg="Locastra">L.</tp:taxon-name-part> <tp:taxon-name-part taxon-name-part-type="species" reg="nigrilineata">nigrilineata</tp:taxon-name-part></tp:taxon-name></italic> sp. n. holotype, male <bold>5</bold> <italic><tp:taxon-name><tp:taxon-name-part taxon-name-part-type="genus" reg="Locastra">L.</tp:taxon-name-part> <tp:taxon-name-part taxon-name-part-type="species" reg="subtrapezia">subtrapezia</tp:taxon-name-part></tp:taxon-name></italic> sp. n. paratype, male <bold>6</bold> <italic><tp:taxon-name><tp:taxon-name-part taxon-name-part-type="genus" reg="Locastra">L.</tp:taxon-name-part> <tp:taxon-name-part taxon-name-part-type="species" reg="viridis">viridis</tp:taxon-name-part></tp:taxon-name></italic> sp. n. holotype, male <bold>7</bold> <italic><tp:taxon-name><tp:taxon-name-part taxon-name-part-type="genus" reg="Locastra">L.</tp:taxon-name-part> <tp:taxon-name-part taxon-name-part-type="species" reg="solivaga">solivaga</tp:taxon-name-part></tp:taxon-name></italic> sp. n. paratype, male <bold>8</bold> <italic><tp:taxon-name><tp:taxon-name-part taxon-name-part-type="genus" reg="Locastra">L.</tp:taxon-name-part> <tp:taxon-name-part taxon-name-part-type="species" reg="muscosalis">muscosalis</tp:taxon-name-part></tp:taxon-name></italic>, male. Scale bars: 2.0 mm.</p></caption><graphic xmlns:xlink="http://www.w3.org/1999/xlink" xlink:href="zookeys-724-101-g002.jpg" position="float" orientation="portrait" xlink:type="simple" id="oo_175382.jpg"/></fig><fig id="F3" position="float" orientation="portrait"><label>Figures 9–13.</label><caption><p>Male genitalia of <italic><tp:taxon-name><tp:taxon-name-part taxon-name-part-type="genus" reg="Locastra">Locastra</tp:taxon-name-part></tp:taxon-name></italic> spp. <bold>9</bold> <italic><tp:taxon-name><tp:taxon-name-part taxon-name-part-type="genus" reg="Locastra">L.</tp:taxon-name-part> <tp:taxon-name-part taxon-name-part-type="species" reg="nigrilineata">nigrilineata</tp:taxon-name-part></tp:taxon-name></italic> sp. n. paratype, slide No. RH15425 <bold>10</bold> <italic><tp:taxon-name><tp:taxon-name-part taxon-name-part-type="genus" reg="Locastra">L.</tp:taxon-name-part> <tp:taxon-name-part taxon-name-part-type="species" reg="subtrapezia">subtrapezia</tp:taxon-name-part></tp:taxon-name></italic> sp. n. paratype, slide No. RH16457 <bold>11</bold> <italic><tp:taxon-name><tp:taxon-name-part taxon-name-part-type="genus" reg="Locastra">L.</tp:taxon-name-part> <tp:taxon-name-part taxon-name-part-type="species" reg="viridis">viridis</tp:taxon-name-part></tp:taxon-name></italic> sp. n. paratype, slide No. RH15321 <bold>12</bold> <italic><tp:taxon-name><tp:taxon-name-part taxon-name-part-type="genus" reg="Locastra">L.</tp:taxon-name-part> <tp:taxon-name-part taxon-name-part-type="species" reg="solivaga">solivaga</tp:taxon-name-part></tp:taxon-name></italic> sp. n. paratype, slide No. RH16484 <bold>13</bold> <italic><tp:taxon-name><tp:taxon-name-part taxon-name-part-type="genus" reg="Locastra">L.</tp:taxon-name-part> <tp:taxon-name-part taxon-name-part-type="species" reg="muscosalis">muscosalis</tp:taxon-name-part></tp:taxon-name></italic>, slide No. RH15249. Scale bars: 1.0 mm.</p></caption><graphic xmlns:xlink="http://www.w3.org/1999/xlink" xlink:href="zookeys-724-101-g003.jpg" position="float" orientation="portrait" xlink:type="simple" id="oo_175383.jpg"/></fig></tp:treatment-sec></tp:taxon-treatment>
