# Supplementary material for: Review of the genus Locastra Walker, 1859 from China, with descriptions of four new species (Lepidoptera, Pyralidae, Epipaschiinae)
Source: Zookeys. 2017 Dec 21;(724):101–18. doi: 10.3897/zookeys.724.13262 (PMC5769727; doi:10.3897/zookeys.724.13262)
Supplement: XML Treatment for Locastra muscosalis [file zookeys.724.13262-treatment6.xml]

<!DOCTYPE tp:taxon-treatment
  PUBLIC "-//TaxonX//DTD Taxonomic Treatment Publishing DTD v0 20100105//EN" "tax-treatment-NSO.dtd">
<tp:taxon-treatment xmlns:tp="http://www.plazi.org/taxpub"><tp:treatment-meta><kwd-group><label>Taxon classification</label><kwd><named-content xmlns:xlink="http://www.w3.org/1999/xlink" content-type="kingdom">Animalia</named-content></kwd><kwd><named-content xmlns:xlink="http://www.w3.org/1999/xlink" content-type="order">Lepidoptera</named-content></kwd><kwd><named-content xmlns:xlink="http://www.w3.org/1999/xlink" content-type="family">Pyralidae</named-content></kwd></kwd-group><mixed-citation publication-type="journal"><person-group><name><surname>Rong</surname><given-names>Hua</given-names></name><name><surname>Li</surname><given-names>Houhun</given-names></name></person-group><article-title>Review of the genus <italic><tp:taxon-name><tp:taxon-name-part taxon-name-part-type="genus" reg="Locastra">Locastra</tp:taxon-name-part></tp:taxon-name></italic> Walker, 1859 from China, with descriptions of four new species (<tp:taxon-name><tp:taxon-name-part taxon-name-part-type="order">Lepidoptera</tp:taxon-name-part></tp:taxon-name>, <tp:taxon-name><tp:taxon-name-part taxon-name-part-type="family">Pyralidae</tp:taxon-name-part></tp:taxon-name>, <tp:taxon-name><tp:taxon-name-part taxon-name-part-type="subfamily">Epipaschiinae</tp:taxon-name-part></tp:taxon-name>)</article-title><source>Zookeys</source><day>21</day><month>12</month><year>2017</year><volume>2017</volume><issue>724</issue><fpage>101</fpage><lpage>118</lpage><pub-id pub-id-type="doi">10.3897/zookeys.724.13262</pub-id></mixed-citation></tp:treatment-meta><tp:nomenclature><tp:taxon-name>
            <tp:taxon-name-part taxon-name-part-type="genus" reg="Locastra">Locastra</tp:taxon-name-part>
            <tp:taxon-name-part taxon-name-part-type="species" reg="muscosalis">muscosalis</tp:taxon-name-part>
          </tp:taxon-name><tp:taxon-authority>(Walker, 1866)</tp:taxon-authority><xref ref-type="fig" rid="F2">Figs 8</xref><xref ref-type="fig" rid="F3">, 13</xref><xref ref-type="fig" rid="F4">, 16</xref><tp:nomenclature-citation-list><tp:nomenclature-citation><tp:taxon-name>
                <tp:taxon-name-part taxon-name-part-type="genus" reg="Taurica">Taurica</tp:taxon-name-part> <tp:taxon-name-part taxon-name-part-type="species" reg="muscosalis">muscosalis</tp:taxon-name-part></tp:taxon-name><comment>Walker, 1866: 1269. Type locality: North China.</comment></tp:nomenclature-citation><tp:nomenclature-citation><tp:taxon-name>
                <tp:taxon-name-part taxon-name-part-type="genus" reg="Taurica">Taurica</tp:taxon-name-part> <tp:taxon-name-part taxon-name-part-type="species" reg="sikkima">sikkima</tp:taxon-name-part></tp:taxon-name><comment>Moore, 1888: 202.</comment></tp:nomenclature-citation><tp:nomenclature-citation><tp:taxon-name>
                <tp:taxon-name-part taxon-name-part-type="genus" reg="Stericta">Stericta</tp:taxon-name-part> <tp:taxon-name-part taxon-name-part-type="species" reg="sikkima">sikkima</tp:taxon-name-part></tp:taxon-name><comment>Snellen, 1890: 563.</comment></tp:nomenclature-citation><tp:nomenclature-citation><tp:taxon-name>
                <tp:taxon-name-part taxon-name-part-type="genus" reg="Locastra">Locastra</tp:taxon-name-part> <tp:taxon-name-part taxon-name-part-type="species" reg="cristalis">cristalis</tp:taxon-name-part></tp:taxon-name><comment>Hampson, 1893: 157.</comment></tp:nomenclature-citation><tp:nomenclature-citation><tp:taxon-name>
                <tp:taxon-name-part taxon-name-part-type="genus" reg="Locastra">Locastra</tp:taxon-name-part> <tp:taxon-name-part taxon-name-part-type="species" reg="muscosalis">muscosalis</tp:taxon-name-part></tp:taxon-name><comment>(Walker, 1866): <xref ref-type="bibr" rid="B9">Mutuura 1957</xref>: 105.</comment></tp:nomenclature-citation></tp:nomenclature-citation-list></tp:nomenclature><tp:treatment-sec sec-type="material" id="SECID0EEEAG"><title>Material examined.</title><p>(241♂, 53♀) <bold>. CHINA, Fujian</bold>: 1♂, Chishuizhan, Mt. Daiyun, 1015 m, 22.V.2012, coll. Jinwei Li, slide No. RH16463; <bold>Guangdong</bold>: 1♂, Mt. Dadong, Lian County, 5.VII.2008, coll. Fengxia He (<abbrev xmlns:xlink="http://www.w3.org/1999/xlink" content-type="institution" xlink:title="Sun Yat-sen University, Guangzhou, Guangdong, China" id="ABBRID0EOEAG" xlink:type="simple">SYSBM</abbrev>); 1♂, Niupoling, Yangchun, 18.VIII.2009, coll. Fengxia He, slide No. RH16461; 1♂, Heishiding, Fengkai, 1.VII.2010, coll. Haidong Chen, Dandan Zhang and Bo Tong (<abbrev xmlns:xlink="http://www.w3.org/1999/xlink" content-type="institution" xlink:title="Sun Yat-sen University, Guangzhou, Guangdong, China" id="ABBRID0ETEAG" xlink:type="simple">SYSBM</abbrev>); 1♂, Guangming, Fengkai, 2.VII.2010, coll. Haidong Chen, Dandan Zhang and Bo Tong (<abbrev xmlns:xlink="http://www.w3.org/1999/xlink" content-type="institution" xlink:title="Sun Yat-sen University, Guangzhou, Guangdong, China" id="ABBRID0EYEAG" xlink:type="simple">SYSBM</abbrev>); 1♂, Guangming, Fengkai, 14.VIII.2010, coll. Haidong Chen, Dandan Zhang and Bo Tong (<abbrev xmlns:xlink="http://www.w3.org/1999/xlink" content-type="institution" xlink:title="Sun Yat-sen University, Guangzhou, Guangdong, China" id="ABBRID0E4EAG" xlink:type="simple">SYSBM</abbrev>); 1♂, Mt. Danxia, Shaoguan, 96 m, 7.VI.2012, coll. Jinwei Li (<abbrev xmlns:xlink="http://www.w3.org/1999/xlink" content-type="institution" xlink:title="Sun Yat-sen University, Guangzhou, Guangdong, China" id="ABBRID0ECFAG" xlink:type="simple">SYSBM</abbrev>); <bold>Guangxi</bold>: 1♂, Jiman, Anchui, Rongshui, 650 m, 16.VII.2004, coll. Jiasheng Xu; 24♂, Huaping, 950 m, 1–8.VIII.2006, coll. Weichun Li, slide No. WYP06032; 13♂, Mt. Yuanbao, 700 m, 10–12.VIII.2006, coll. Weichun Li; 2♂, Longrui Nature Reserves, 18–19.VIII.2011, coll. Dandan Zhang (<abbrev xmlns:xlink="http://www.w3.org/1999/xlink" content-type="institution" xlink:title="Sun Yat-sen University, Guangzhou, Guangdong, China" id="ABBRID0EJFAG" xlink:type="simple">SYSBM</abbrev>); 1♂, Longrui Nature Reserves, 19.VIII.2011, coll. Muchun Cheng (<abbrev xmlns:xlink="http://www.w3.org/1999/xlink" content-type="institution" xlink:title="Sun Yat-sen University, Guangzhou, Guangdong, China" id="ABBRID0EOFAG" xlink:type="simple">SYSBM</abbrev>); 1♂, Nonggang Nature Reserves, 20.VIII.2011, coll. Dandan Zhang (<abbrev xmlns:xlink="http://www.w3.org/1999/xlink" content-type="institution" xlink:title="Sun Yat-sen University, Guangzhou, Guangdong, China" id="ABBRID0ETFAG" xlink:type="simple">SYSBM</abbrev>); 1♂, Nonggang Nature Reserves, 20.VIII.2011, <!--PageBreak-->coll. Muchun Cheng (<abbrev xmlns:xlink="http://www.w3.org/1999/xlink" content-type="institution" xlink:title="Sun Yat-sen University, Guangzhou, Guangdong, China" id="ABBRID0E1FAG" xlink:type="simple">SYSBM</abbrev>); 1♀, Peixiu, Rongshui, 30.VIII.2011, coll. Jinwei Li (<abbrev xmlns:xlink="http://www.w3.org/1999/xlink" content-type="institution" xlink:title="Sun Yat-sen University, Guangzhou, Guangdong, China" id="ABBRID0E6FAG" xlink:type="simple">SYSBM</abbrev>); 1♂, Mt. Dayao, Jinxiu, 561 m, 7.VII.2013, coll. Xiaohua Chen (<abbrev xmlns:xlink="http://www.w3.org/1999/xlink" content-type="institution" xlink:title="Sun Yat-sen University, Guangzhou, Guangdong, China" id="ABBRID0EEGAG" xlink:type="simple">SYSBM</abbrev>); 9♂, 1♀, Hekou, Mt. Dayao, Jinxiu, 823 m, 18–20.VII.2015, coll. Mujie Qi and Shengnan Zhao, slide Nos. RH15423♂, RH15424♀; 1♂, Jiuniutang, Mt. Mao’er, Guilin, 1012 m, 23.VII.2015, coll. Mujie Qi and Shengnan Zhao; 1♂, Yangmei’ao, Huanjian County, Hechi, 1180 m, 23.VII.2015, coll. Meiqing Yang and Gaeun Lee; 2♂, Yangmei’ao, Huanjian County, Hechi, 1180 m, 24.VII.2015, coll. Meiqing Yang and Gaeun Lee; <bold>Guizhou</bold>: 8♂, Daheba, Mayanghe, 430 m, 10.VI.2007, coll. Xicui Du; 2♂, 2♀, Mt. Fanjing, Jiangkou County, 26.VIII.2012, coll. Jinwei Li and Xiaohua Chen (<abbrev xmlns:xlink="http://www.w3.org/1999/xlink" content-type="institution" xlink:title="Sun Yat-sen University, Guangzhou, Guangdong, China" id="ABBRID0ELGAG" xlink:type="simple">SYSBM</abbrev>); 1♂, Taojiang, Leishan County, 27.VIII.2012, coll. Jinwei Li and Xiaohua Chen (<abbrev xmlns:xlink="http://www.w3.org/1999/xlink" content-type="institution" xlink:title="Sun Yat-sen University, Guangzhou, Guangdong, China" id="ABBRID0EQGAG" xlink:type="simple">SYSBM</abbrev>); 5♂, 1♀, Maolan Nature Reserves, 797 m, 12.VII.2013, coll. Xiaohua Chen (<abbrev xmlns:xlink="http://www.w3.org/1999/xlink" content-type="institution" xlink:title="Sun Yat-sen University, Guangzhou, Guangdong, China" id="ABBRID0EVGAG" xlink:type="simple">SYSBM</abbrev>); 1♂, Mt. Leigong, 1198 m, 14.VII.2013, coll. Xiaohua Chen (<abbrev xmlns:xlink="http://www.w3.org/1999/xlink" content-type="institution" xlink:title="Sun Yat-sen University, Guangzhou, Guangdong, China" id="ABBRID0E1GAG" xlink:type="simple">SYSBM</abbrev>); 1♂, Neila, Limingguan, Libo County, 800 m, 18.VII.2015, coll. Meiqing Yang and Gaeun Lee, slide No. RH15426; 11♂, 2♀, Dongdai, Limingguan, Libo County, 720 m, 19.VII 2015, coll. Meiqing Yang and Gaeun Lee; 15♂, Pobao, Limingguan, Libo County, 740 m, 20.VII.2015, coll. Meiqing Yang and Gaeun Lee; <bold>Hainan</bold>: 1♂, Jianfengling Nature Reserves, 143 m, 6.IX.2013, coll. Weicai Xie (<abbrev xmlns:xlink="http://www.w3.org/1999/xlink" content-type="institution" xlink:title="Sun Yat-sen University, Guangzhou, Guangdong, China" id="ABBRID0EBHAG" xlink:type="simple">SYSBM</abbrev>); 2♂, Luoshuai, Yuanmen, Baisha County, 284 m, 18.V.2013, coll. Jinwei Li (<abbrev xmlns:xlink="http://www.w3.org/1999/xlink" content-type="institution" xlink:title="Sun Yat-sen University, Guangzhou, Guangdong, China" id="ABBRID0EGHAG" xlink:type="simple">SYSBM</abbrev>); 2♂, Hongxin, Yuanmen, Baisha County, 460 m, 1.VII.2014, coll. Peixin Cong, Linjie Liu and Sha Hu; 1♂, Wuzhishan Nature Reserves, 742 m, 5.VII.2014, coll. Peixin Cong, Linjie Liu and Sha Hu; 6♂, 1♀, Sanfenzhan, Mt. Limu, 240 m, 26–27.VII.2014, coll. Peixin Cong, Linjie Liu and Sha Hu, slide No. RH15249♂; 3♂, Wuzhishan Nature Reserves, 742 m, 19.V.2015, coll. Peixin Cong, Linjie Liu and Sha Hu; 2♂, Diaoluoshan Nature Reserves, 922 m, 24–25.V.2015, coll. Peixin Cong, Linjie Liu and Sha Hu; 2♂, Hongkan, Yinggeling, 508 m, 15–17.VI.2015, coll. Peixin Cong, Wei Guan and Sha Hu; 1♂, Wuzhishan Nature Reserves, 738 m, 4.VII.2015, coll. Qingyun Wang, Suran Li and Mengting Chen; 1♂, Yajia, Bawangling, 261 m, 20.VII.2015, coll. Qingyun Wang, Suran Li and Mengting Chen; 1♂, Hongxin, Yuanmen, Baisha County, 445 m, 31.VII.2015, coll. Qingyun Wang, Suran Li and Mengting Chen; 3♂, 3♀, Limushan Forest Park, 607 m, 20.VII.2016, coll. Xia Bai, Shuonan Qian and Wanding Qi, slide No. RH16454♀; 15♂, 1♀, Wuzhishan Nature Reserves, 738 m, 22–30.VII.2016, coll. Xia Bai, Shuonan Qian and Wanding Qi; 3♂, Lizu Hall, Shuiman, Wuzhishan, 766 m, 2.VIII.2016, coll. Xia Bai, Shuonan Qian and Wanding Qi; 4♂, 1♀, Nankai, Yinggeling, 210 m, 11–14.VIII.2016, coll. Xia Bai, Shuonan Qian and Wanding Qi; 2♂, Tianchi, Jianfengling, 787 m, 9–10.VIII.2016, coll. Xia Bai, Shuonan Qian and Wanding Qi; <bold>Hebei</bold>: 4♂, 1♀, Shuangyuanfeng, Mt. Wuling, Xinglong County, 800 m, 15–29.VII.2011, coll. Houhun Li and Yanpeng Cai; <bold>Henan</bold>: 10♂, 1♀, Mt. Jigong, Xinyang, 700 m, 13–15.VII.2001, coll. Dandan Zhang, slide Nos. WYP05047♂, WYP05140♀; 1♂, Shuiliandong, Tongbai, 300 m, 16.VII.2001, coll. Dandan Zhang; 1♂, Shiziping, Lushi, 1200 m, 19.VII.2001, coll. Dandan Zhang, slide No. WYP05048; 1♂, Shibanyan, Linzhou, 550 m, 22.VII.2006, coll. Hui Zhen and Denghui Kuang; 2♂, Xiuwu, Mt. Yuntai, Jiaozuo, 1028 m, 7–9.VIII.2014, coll. Peixin Cong, Linjie Liu and Sha Hu, slide No. RH15245; <bold>Hubei</bold>: 2♂, Maoba, Lichuan, 700 m, 30.VII.1999, coll. Houhun Li <italic>et. al</italic>.; <bold>Hunan</bold>: 5♂, 1♀, Yueyan, Dao County, 21–22.<!--PageBreak-->VIII.2012, coll. Jinwei Li and Xiaohua Chen, slide No. RH16462♂; 1♀, Zhupo, Huitong County, 23.VIII.2012, coll. Jinwei Li and Xiaohua Chen (<abbrev xmlns:xlink="http://www.w3.org/1999/xlink" content-type="institution" xlink:title="Sun Yat-sen University, Guangzhou, Guangdong, China" id="ABBRID0EXHAG" xlink:type="simple">SYSBM</abbrev>); <bold>Jiangxi</bold>: 1♂, 7♀, Mt. Jinpen, 18–19.VII.2006, coll. Jiasheng Xu and Weichun Li; 1♂, Xiangshan, 23.VII.2006, coll. Jiasheng Xu and Weichun Li, slide No. WYP06037; 3♀, Mt. Feng, 26.VII.2006, coll. Jiasheng Xu and Weichun Li;1♀, Panlong, Ganzhou, 28.VII.2006, coll. Jiasheng Xu and Weichun Li; <bold>Liaoning</bold>: 1♂, Laotuding, Huanren County, 30.VII.2012, coll. Dandan Zhang and Lijun Yang; 1♂, Mt. Bailang, Jianchang County, 658 m, 9.VIII.2016, coll. Mujie Qi, Juan Li and Yanyan Jia; <bold>Shaanxi</bold>: 1♂, Haopingsi, Yingtou, 1251 m, 17.VII.2012, coll. Jinwei Li (<abbrev xmlns:xlink="http://www.w3.org/1999/xlink" content-type="institution" xlink:title="Sun Yat-sen University, Guangzhou, Guangdong, China" id="ABBRID0ECIAG" xlink:type="simple">SYSBM</abbrev>); <bold>Sichuan</bold>: 1♂, Caoping, Sanjiang, Wenchuan, 1557 m, 9.VII.2014, coll. Kaijian Teng, Wei Guan, Xiuchun Wang and Shurong Liu; 2♂, Wanniansi, Mt. E’mei, 830 m, 13.VII.2014, coll. Kaijian Teng, Wei Guan, Xiuchun Wang and Shurong Liu; 1♂, Bifengxia, Ya’an, 1115 m, 28.VI.2016, coll. Kaijian Teng and Xiaofei Yang; 1♀, Hailuogou, Luding, 1695 m, 1.VII.2016, coll. Kaijian Teng and Xiaofei Yang, slide No. RH16464; <bold>Tianjin</bold>: 1♀, Mt. Jiulong, Ji County, 10–12.VII.2009, coll. Weichun Li; <bold>Tibet</bold>: 7♂, Motuo County, 1103 m, 8.VII.2013, coll. Jinwei Li (<abbrev xmlns:xlink="http://www.w3.org/1999/xlink" content-type="institution" xlink:title="Sun Yat-sen University, Guangzhou, Guangdong, China" id="ABBRID0ENIAG" xlink:type="simple">SYSBM</abbrev>); 1♂, 1♀, Dexing, Motuo County, 835 m, 9.VII.2013, coll. Jinwei Li (<abbrev xmlns:xlink="http://www.w3.org/1999/xlink" content-type="institution" xlink:title="Sun Yat-sen University, Guangzhou, Guangdong, China" id="ABBRID0ESIAG" xlink:type="simple">SYSBM</abbrev>); <bold>Yunnan</bold>: 1♂, Ruili Rare Botanic Garden, 1000 m, 7.VIII.2005, coll. Yingdang Ren, slide No. WYP06038; 1♂, Bubang, Mengla, 650 m, 22.VIII.2005, coll. Yingdang Ren, slide No. WYP06035; 2♂, Bawan, Baoshan, 1040 m, 9.VIII.2007, coll. Dandan Zhang (<abbrev xmlns:xlink="http://www.w3.org/1999/xlink" content-type="institution" xlink:title="Sun Yat-sen University, Guangzhou, Guangdong, China" id="ABBRID0EZIAG" xlink:type="simple">SYSBM</abbrev>); 1♂, Baihualing, Baoshan, 1520 m, 13.VIII.2007, coll. Dandan Zhang (<abbrev xmlns:xlink="http://www.w3.org/1999/xlink" content-type="institution" xlink:title="Sun Yat-sen University, Guangzhou, Guangdong, China" id="ABBRID0E5IAG" xlink:type="simple">SYSBM</abbrev>); 1♂, Baihualing, Baoshan, 1520 m, 13.VIII.2007, coll. Dayong Xue (<abbrev xmlns:xlink="http://www.w3.org/1999/xlink" content-type="institution" xlink:title="Sun Yat-sen University, Guangzhou, Guangdong, China" id="ABBRID0EDJAG" xlink:type="simple">SYSBM</abbrev>); 1♂, 1♀, Mt. Jizu, Binchuan, 1831 m, 29.VI.2012, coll. Jinwei Li (<abbrev xmlns:xlink="http://www.w3.org/1999/xlink" content-type="institution" xlink:title="Sun Yat-sen University, Guangzhou, Guangdong, China" id="ABBRID0EIJAG" xlink:type="simple">SYSBM</abbrev>); 1♀, Mt. Weibao, Dali, 2205 m, 1.VII.2014, coll. Kaijian Teng, Wei Guan, Xiuchun Wang and Shurong Liu, slide No. RH15246; 7♂, Mt. Jizu, Dali, 2228 m, 27–28.VII.2014, coll. Kaijian Teng, Wei Guan, Xiuchun Wang and Shurong Liu; 3♂, Baihualing, Baoshan, 1474 m, 5–7.VIII.2014, coll. Kaijian Teng, Shurong Liu and Hua Rong; 10♂, 1♀, Xiajinchang, Malipo County, Wenshan, 1470 m, 26–29.VII.2016, coll. Kaijian Teng, Gaeun Lee and Tao Wang; 2♂, Daluo, Menghai, Jinghong, 640 m, 2.VIII.2016, coll. Kaijian Teng, Gaeun Lee and Tao Wang; 1♂, Mt. Bulang, Menghai, Jinghong, 1178 m, 4.VIII.2016, coll. Kaijian Teng, Gaeun Lee and Tao Wang, slide No. RH16483; 1♂, Lvshilin, Menglun, Jinghong, 580 m, 6.VIII.2016, coll. Kaijian Teng, Gaeun Lee and Tao Wang; <bold>Zhejiang</bold>: 1♀, Mt. Tianmu, 325 m, 28.VI.2013, coll. Aihui Yin and Xiuchun Wang; 1♂, Zhangkengkou, Mt. Jiulong, 623 m, 5.VII.2013, coll. Aihui Yin and Xiuchun Wang; 2♂, Huangtanyu, Mt. Jiulong, 467 m, 6.VII.2013, coll. Aihui Yin and Xiuchun Wang; 3♂, Lao’an, Mt. Tianmu, 555 m, 3.VII.2014, coll. Aihun Yin, Xuemei Hu and Qingyun Wang; 1♂, Mt. Tianmu, 335 m, 19.VII.2015, coll. Aihun Yin, Kang Lou and Tao Wang, slide No. RH15322; 1♀, Simingshan National Forest Park, Ningbo, 822 m, 31.VII.2016, coll. Qingyun Wang, Meiqing Yang and Ping Liu; 3♂, 17♀, Taohuadao, Zhoushan, 62.9 m, 4.VIII.2016, coll. Qingyun Wang, Meiqing Yang and Ping Liu; 1♀, Huangtianhu, Jingning, 787 m, 11.VIII.2016, coll. Qingyun Wang, Meiqing Yang and Ping Liu, slide No. RH16456; 1♀, Baishanzu Nature Reserves, Qingyuan, 1149 m, 14.VIII.2016, coll. Qingyun Wang, Meiqing Yang and Ping Liu.</p><!--PageBreak--></tp:treatment-sec><tp:treatment-sec sec-type="diagnosis" id="SECID0EQJAG"><title>Diagnosis.</title><p>Adult (Fig. <xref ref-type="fig" rid="F2">8</xref>) wingspan 32.0–41.0 mm. This species is characterized by the uncus inverted trapezoidal and the valva with a triangular process at basal 1/3 of the ventral margin (Fig. <xref ref-type="fig" rid="F3">13</xref>). It is similar to <italic><tp:taxon-name><tp:taxon-name-part taxon-name-part-type="genus" reg="Locastra">L.</tp:taxon-name-part> <tp:taxon-name-part taxon-name-part-type="species" reg="solivaga">solivaga</tp:taxon-name-part></tp:taxon-name></italic> sp. n. in the forewing pattern and to <italic><tp:taxon-name><tp:taxon-name-part taxon-name-part-type="genus" reg="Locastra">L.</tp:taxon-name-part> <tp:taxon-name-part taxon-name-part-type="species" reg="viridis">viridis</tp:taxon-name-part></tp:taxon-name></italic> sp. n. in the male genitalia. The differences between the three species are stated above under the treatments of the latter two species.</p></tp:treatment-sec><tp:treatment-sec sec-type="variation" id="SECID0EUKAG"><title>Variation.</title><p>Specimens collected from Guizhou and Guangxi are darker than those from other localities.</p></tp:treatment-sec><tp:treatment-sec sec-type="host" id="SECID0EZKAG"><title>Host plants.</title><p>
            <tp:taxon-name><tp:taxon-name-part taxon-name-part-type="family">Anacardiaceae</tp:taxon-name-part></tp:taxon-name>: <italic><tp:taxon-name><tp:taxon-name-part taxon-name-part-type="genus" reg="Pistacia">Pistacia</tp:taxon-name-part> <tp:taxon-name-part taxon-name-part-type="species" reg="chinensis">chinensis</tp:taxon-name-part></tp:taxon-name></italic> Bunge, <italic><tp:taxon-name><tp:taxon-name-part taxon-name-part-type="genus" reg="Rhus">Rhus</tp:taxon-name-part> <tp:taxon-name-part taxon-name-part-type="species" reg="chinensis">chinensis</tp:taxon-name-part></tp:taxon-name></italic> Mill., <italic><tp:taxon-name><tp:taxon-name-part taxon-name-part-type="genus" reg="Rhus">R.</tp:taxon-name-part> <tp:taxon-name-part taxon-name-part-type="species" reg="sylvestris">sylvestris</tp:taxon-name-part></tp:taxon-name></italic> Sieb. <italic>et</italic> Zucc., <italic><tp:taxon-name><tp:taxon-name-part taxon-name-part-type="genus" reg="Rhus">R.</tp:taxon-name-part> <tp:taxon-name-part taxon-name-part-type="species" reg="verniciflua">verniciflua</tp:taxon-name-part></tp:taxon-name></italic> Stokes; <tp:taxon-name><tp:taxon-name-part taxon-name-part-type="family">Juglandaceae</tp:taxon-name-part></tp:taxon-name>: <italic><tp:taxon-name><tp:taxon-name-part taxon-name-part-type="genus" reg="Juglans">Juglans</tp:taxon-name-part> <tp:taxon-name-part taxon-name-part-type="species" reg="mandshurica">mandshurica</tp:taxon-name-part></tp:taxon-name></italic> Maxim., <tp:taxon-name><tp:taxon-name-part taxon-name-part-type="genus" reg="Juglans">J.</tp:taxon-name-part> <tp:taxon-name-part taxon-name-part-type="species" reg="mandshurica">mandshurica</tp:taxon-name-part> <tp:taxon-name-part taxon-name-part-type="infraspecific-rank">var.</tp:taxon-name-part> <tp:taxon-name-part taxon-name-part-type="variety" reg="sieboldiana">sieboldiana</tp:taxon-name-part></tp:taxon-name> Makino, <italic><tp:taxon-name><tp:taxon-name-part taxon-name-part-type="genus" reg="Juglans">J.</tp:taxon-name-part> <tp:taxon-name-part taxon-name-part-type="species" reg="sinensis">sinensis</tp:taxon-name-part></tp:taxon-name></italic> (C. DC.) Dode., <italic><tp:taxon-name><tp:taxon-name-part taxon-name-part-type="genus" reg="Pterocarya">Pterocarya</tp:taxon-name-part> <tp:taxon-name-part taxon-name-part-type="species" reg="stenoptera">stenoptera</tp:taxon-name-part></tp:taxon-name></italic> C. DC.; <tp:taxon-name><tp:taxon-name-part taxon-name-part-type="family">Simaroubaceae</tp:taxon-name-part></tp:taxon-name>: <italic><tp:taxon-name><tp:taxon-name-part taxon-name-part-type="genus" reg="Ailanthus">Ailanthus</tp:taxon-name-part> <tp:taxon-name-part taxon-name-part-type="species" reg="altissima">altissima</tp:taxon-name-part></tp:taxon-name></italic> (Mill.) Swingle (<xref ref-type="bibr" rid="B1">Bae and Paek 2006</xref>).</p></tp:treatment-sec><tp:treatment-sec sec-type="distribution" id="SECID0E4OAG"><title>Distribution.</title><p>China (Fujian, Guangdong, Guangxi, Hainan, Hebei, Henan, Hongkong, Hubei, Hunan, Jiangxi, Liaoning, Shaanxi, Sichuan, Tianjin, Tibet, Yunnan, Zhejiang), Japan, India, Sri Lanka (<xref ref-type="bibr" rid="B16">Wang et al. 2003</xref>).</p></tp:treatment-sec><tp:treatment-sec sec-type="remarks" id="SECID0EHPAG"><title>Remarks.</title><p>
            <xref ref-type="bibr" rid="B15">Walker (1866)</xref> described this species based upon the external characters, and our specimens match the wing pattern of his description. <italic><tp:taxon-name><tp:taxon-name-part taxon-name-part-type="genus" reg="Locastra">Locastra</tp:taxon-name-part> <tp:taxon-name-part taxon-name-part-type="species" reg="muscosalis">muscosalis</tp:taxon-name-part></tp:taxon-name></italic> resembles <italic><tp:taxon-name><tp:taxon-name-part taxon-name-part-type="genus" reg="Locastra">L.</tp:taxon-name-part> <tp:taxon-name-part taxon-name-part-type="species" reg="crassipennis">crassipennis</tp:taxon-name-part></tp:taxon-name></italic> in the male genitalia, as given by <xref ref-type="bibr" rid="B6">Janse (1931)</xref>, but can be distinguished from the latter by its short and sub-globose scape extension distinct from that of <italic><tp:taxon-name><tp:taxon-name-part taxon-name-part-type="genus" reg="Locastra">L.</tp:taxon-name-part> <tp:taxon-name-part taxon-name-part-type="species" reg="crassipennis">crassipennis</tp:taxon-name-part></tp:taxon-name></italic> which is large, very broad at the base, and sickle-shaped in the distal 2/3.</p></tp:treatment-sec><tp:treatment-sec><!--Section generated to contain objects referenced in tp:taxon-treatment.--><fig id="F2" position="float" orientation="portrait"><label>Figures 4–8.</label><caption><p>Adults of <italic><tp:taxon-name><tp:taxon-name-part taxon-name-part-type="genus" reg="Locastra">Locastra</tp:taxon-name-part></tp:taxon-name></italic> spp. <bold>4</bold> <italic><tp:taxon-name><tp:taxon-name-part taxon-name-part-type="genus" reg="Locastra">L.</tp:taxon-name-part> <tp:taxon-name-part taxon-name-part-type="species" reg="nigrilineata">nigrilineata</tp:taxon-name-part></tp:taxon-name></italic> sp. n. holotype, male <bold>5</bold> <italic><tp:taxon-name><tp:taxon-name-part taxon-name-part-type="genus" reg="Locastra">L.</tp:taxon-name-part> <tp:taxon-name-part taxon-name-part-type="species" reg="subtrapezia">subtrapezia</tp:taxon-name-part></tp:taxon-name></italic> sp. n. paratype, male <bold>6</bold> <italic><tp:taxon-name><tp:taxon-name-part taxon-name-part-type="genus" reg="Locastra">L.</tp:taxon-name-part> <tp:taxon-name-part taxon-name-part-type="species" reg="viridis">viridis</tp:taxon-name-part></tp:taxon-name></italic> sp. n. holotype, male <bold>7</bold> <italic><tp:taxon-name><tp:taxon-name-part taxon-name-part-type="genus" reg="Locastra">L.</tp:taxon-name-part> <tp:taxon-name-part taxon-name-part-type="species" reg="solivaga">solivaga</tp:taxon-name-part></tp:taxon-name></italic> sp. n. paratype, male <bold>8</bold> <italic><tp:taxon-name><tp:taxon-name-part taxon-name-part-type="genus" reg="Locastra">L.</tp:taxon-name-part> <tp:taxon-name-part taxon-name-part-type="species" reg="muscosalis">muscosalis</tp:taxon-name-part></tp:taxon-name></italic>, male. Scale bars: 2.0 mm.</p></caption><graphic xmlns:xlink="http://www.w3.org/1999/xlink" xlink:href="zookeys-724-101-g002.jpg" position="float" orientation="portrait" xlink:type="simple" id="oo_175382.jpg"/></fig><fig id="F3" position="float" orientation="portrait"><label>Figures 9–13.</label><caption><p>Male genitalia of <italic><tp:taxon-name><tp:taxon-name-part taxon-name-part-type="genus" reg="Locastra">Locastra</tp:taxon-name-part></tp:taxon-name></italic> spp. <bold>9</bold> <italic><tp:taxon-name><tp:taxon-name-part taxon-name-part-type="genus" reg="Locastra">L.</tp:taxon-name-part> <tp:taxon-name-part taxon-name-part-type="species" reg="nigrilineata">nigrilineata</tp:taxon-name-part></tp:taxon-name></italic> sp. n. paratype, slide No. RH15425 <bold>10</bold> <italic><tp:taxon-name><tp:taxon-name-part taxon-name-part-type="genus" reg="Locastra">L.</tp:taxon-name-part> <tp:taxon-name-part taxon-name-part-type="species" reg="subtrapezia">subtrapezia</tp:taxon-name-part></tp:taxon-name></italic> sp. n. paratype, slide No. RH16457 <bold>11</bold> <italic><tp:taxon-name><tp:taxon-name-part taxon-name-part-type="genus" reg="Locastra">L.</tp:taxon-name-part> <tp:taxon-name-part taxon-name-part-type="species" reg="viridis">viridis</tp:taxon-name-part></tp:taxon-name></italic> sp. n. paratype, slide No. RH15321 <bold>12</bold> <italic><tp:taxon-name><tp:taxon-name-part taxon-name-part-type="genus" reg="Locastra">L.</tp:taxon-name-part> <tp:taxon-name-part taxon-name-part-type="species" reg="solivaga">solivaga</tp:taxon-name-part></tp:taxon-name></italic> sp. n. paratype, slide No. RH16484 <bold>13</bold> <italic><tp:taxon-name><tp:taxon-name-part taxon-name-part-type="genus" reg="Locastra">L.</tp:taxon-name-part> <tp:taxon-name-part taxon-name-part-type="species" reg="muscosalis">muscosalis</tp:taxon-name-part></tp:taxon-name></italic>, slide No. RH15249. Scale bars: 1.0 mm.</p></caption><graphic xmlns:xlink="http://www.w3.org/1999/xlink" xlink:href="zookeys-724-101-g003.jpg" position="float" orientation="portrait" xlink:type="simple" id="oo_175383.jpg"/></fig><fig id="F4" position="float" orientation="portrait"><label>Figures 14–16.</label><caption><p>Female genitalia of <italic><tp:taxon-name><tp:taxon-name-part taxon-name-part-type="genus" reg="Locastra">Locastra</tp:taxon-name-part></tp:taxon-name></italic> spp. <bold>14</bold> <italic><tp:taxon-name><tp:taxon-name-part taxon-name-part-type="genus" reg="Locastra">L.</tp:taxon-name-part> <tp:taxon-name-part taxon-name-part-type="species" reg="nigrilineata">nigrilineata</tp:taxon-name-part></tp:taxon-name></italic> sp. n. paratype, slide No. RH16152 <bold>15</bold> <italic><tp:taxon-name><tp:taxon-name-part taxon-name-part-type="genus" reg="Locastra">L.</tp:taxon-name-part> <tp:taxon-name-part taxon-name-part-type="species" reg="viridis">viridis</tp:taxon-name-part></tp:taxon-name></italic> sp. n., paratype, slide No. RH16460 <bold>16</bold> <italic><tp:taxon-name><tp:taxon-name-part taxon-name-part-type="genus" reg="Locastra">L.</tp:taxon-name-part> <tp:taxon-name-part taxon-name-part-type="species" reg="muscosalis">muscosalis</tp:taxon-name-part></tp:taxon-name></italic>, slide No. RH15424. Scale bars: 1.0 mm.</p></caption><graphic xmlns:xlink="http://www.w3.org/1999/xlink" xlink:href="zookeys-724-101-g004.jpg" position="float" orientation="portrait" xlink:type="simple" id="oo_175384.jpg"/></fig></tp:treatment-sec><ref-list><ref id="B9"><mixed-citation xmlns:xlink="http://www.w3.org/1999/xlink" xlink:type="simple">
          <person-group><name name-style="western"><surname>Mutuura</surname><given-names>A</given-names></name></person-group> (<year>1957</year>) <article-title><tp:taxon-name><tp:taxon-name-part taxon-name-part-type="family">Pyralidae</tp:taxon-name-part></tp:taxon-name>.</article-title> In: <person-group><name name-style="western"><surname>Esaki</surname><given-names>T</given-names></name><name name-style="western"><surname>Issiki</surname><given-names>S</given-names></name><name name-style="western"><surname>Mutuura</surname><given-names>A</given-names></name><name name-style="western"><surname>Inoue</surname><given-names>H</given-names></name><name name-style="western"><surname>Ogata</surname><given-names>H</given-names></name><name name-style="western"><surname>Okagaki</surname><given-names>H</given-names></name><name name-style="western"><surname>Kuroko</surname><given-names>H</given-names></name></person-group> (<role>Eds</role>) <issue-title>Icones Heterocerorum Japonicorum in Coloribus Naturalibus.</issue-title> <source>Hoikusya, Osaka,</source> <volume>1</volume>: <fpage>93</fpage>–<lpage>147</lpage>.</mixed-citation></ref><ref id="B1"><mixed-citation xmlns:xlink="http://www.w3.org/1999/xlink" xlink:type="simple">
          <person-group><name name-style="western"><surname>Bae</surname><given-names>YS</given-names></name><name name-style="western"><surname>Paek</surname><given-names>MK</given-names></name></person-group> (<year>2006</year>) Host-plants for larvae of <tp:taxon-name><tp:taxon-name-part taxon-name-part-type="superfamily">Pyraloidea</tp:taxon-name-part></tp:taxon-name> (<tp:taxon-name><tp:taxon-name-part taxon-name-part-type="order">Lepidoptera</tp:taxon-name-part></tp:taxon-name>). <tp:taxon-name><tp:taxon-name-part taxon-name-part-type="class">Insecta</tp:taxon-name-part></tp:taxon-name> Koreana 33 (Suppl.): 1–181.</mixed-citation></ref><ref id="B16"><mixed-citation xmlns:xlink="http://www.w3.org/1999/xlink" xlink:type="simple">
          <person-group><name name-style="western"><surname>Wang</surname><given-names>JS</given-names></name><name name-style="western"><surname>Song</surname><given-names>SM</given-names></name><name name-style="western"><surname>Wu</surname><given-names>YY</given-names></name><name name-style="western"><surname>Chen</surname><given-names>TM</given-names></name></person-group> (<year>2003</year>) <source>Research of Biological Diversity of <tp:taxon-name><tp:taxon-name-part taxon-name-part-type="family">Pyralidae</tp:taxon-name-part></tp:taxon-name> of Wuyishan Nature Reserve in China.</source> <publisher-name>Science and Technology of China Press</publisher-name>, <publisher-loc>Beijing</publisher-loc>, <size units="page">328 pp</size>.</mixed-citation></ref><ref id="B15"><mixed-citation xmlns:xlink="http://www.w3.org/1999/xlink" xlink:type="simple">
          <person-group><name name-style="western"><surname>Walker</surname><given-names>F</given-names></name></person-group> (<year>1866</year>) List of the Specimens of Lepidopterous Insects in the Collection of the British Museum, Part 34 (Supplement 4). British Museum (Natural History), London, 1121–1533.</mixed-citation></ref><ref id="B6"><mixed-citation xmlns:xlink="http://www.w3.org/1999/xlink" xlink:type="simple">
          <person-group><name name-style="western"><surname>Janse</surname><given-names>AJT</given-names></name></person-group> (<year>1931</year>) <article-title>A contribution towards the study of genera of the <tp:taxon-name><tp:taxon-name-part taxon-name-part-type="subfamily">Epipaschiinae</tp:taxon-name-part></tp:taxon-name> (family <tp:taxon-name><tp:taxon-name-part taxon-name-part-type="family">Pyralidae</tp:taxon-name-part></tp:taxon-name>).</article-title> <source>Transactions of the Entomological Society of London</source> <volume>79</volume>(<issue>3</issue>): <fpage>439</fpage>–<lpage>492</lpage>. <ext-link xlink:type="simple" ext-link-type="doi" xlink:href="10.1111/j.1365-2311.1931.tb00712.x">https://doi.org/10.1111/j.1365-2311.1931.tb00712.x</ext-link></mixed-citation></ref></ref-list></tp:taxon-treatment>
